# Supplementary material for: Identification of FLYWCH1 as a regulator of platinum-resistance in epithelial ovarian cancer
Source: NAR Cancer. 2025 Apr 4;7(2):zcaf012. doi: 10.1093/narcan/zcaf012 (PMC11970373; doi:10.1093/narcan/zcaf012)
Supplement: zcaf012_Supplemental_Files [file zcaf012_supplemental_files.zip]

Archive with 2 entries (2 files):
- SupplementaryTablesS1-S14.xlsx
- Supplementary_material.pdf
