# Supplementary material for: Identification of FLYWCH1 as a regulator of platinum-resistance in epithelial ovarian cancer
Source: NAR Cancer. 2025 Apr 4;7(2):zcaf012. doi: 10.1093/narcan/zcaf012 (PMC11970373; doi:10.1093/narcan/zcaf012)
Supplement: zcaf012_Supplemental_Files [file zcaf012_supplemental_files.zip › SupplementaryTablesS1-S14.xlsx]

## Sheet: Supplementary Table S1
	Table S1: shRNAs used in this study
	Name	Guide sequence	Short name
	Ren.660	TTACTAACGGGATTTCACGAGG	shCtr.1
	Luci.1309	TTAATCAGAGACTTCAGGCGGT	shCtr.2
	RPA3.1401	AAGATGTACACAAGATGGTGGC	shRPA3
	FLYWCH1.2404	TGAACTTGAATCTTTTCTGGGT	shFLY.1
	FLYWCH1.2446	TAAATCTGCTGGCTTTCAGGAG	shFLY.2

## Sheet: Supplementary Table S2
	Table S2: Primers used for RT-qPCR
	Primer	Sequence
	qSDHA_F	TGGGAACAAGAGGGCATCTG
	qSDHA_R	CCACCACTGCATCAAATTCAT
	qFLYWCH1_F	TCCTGCCAGTTGAGGAGCA
	qFLYWCH1_R	GGCGGCACTTCCAGTACAC
	qAXIN2_F	CAGCAGAGGGACAGGAATC
	qAXIN2_R	CAGTTTCTTTGGCTCTTTGTG
	qCCND1_F	GCTGTGCATCTACACCGACA
	qCCND1_R	CCACTTGAGCTTGTTCACCA
	qCCND2_F	GCTCGCTCACTTGTGATGCC
	qCCND2_R	ACCGCCTCAATCTGCTCCTG
	qCTNNB1_F	GACCACAAGCAGAGTGCTGA
	qCTNNB1_R	CTTGCATTCCACCAGCTTCT
	qGSK3a_F	CGTAAGCTGGACCACTGCAA
	qGSK3a_R	TCTCGGGCACATATTCCAGC
	qGSK3b_F	CTTTGGAAGTGCAAAGCAGCT
	qGSK3b_R	ATCAGTGGCTCCAAAGATCAACT
	qHOXB4_F	CTATGTCGACCCCAAGTTCC
	qHOXB4_R	GAAGCTGCTCTCTCGCCTCT
	qHOXB6_F	AGCAGCCCCCGTTCCA
	qHOXB6_R	AAAGGAGGAACTGTTGCACGAAT
	qMYC_F	GGATTCTCTGCTCTCCTC
	qMYC_R	CTTGTTCCTCCTCAGAGTC

## Sheet: Supplementary Table S3
	Table S3: Clinical characteristics of the patients from which the organoids were derived.
	Organoid line	HGSOC_6	HGSOC_8	HGSOC_14
	Tumour characteristics
	Histology	Serous	Serous	Serous
	Grading	High grade	High grade	High grade
	Origin	Ovary	Peritoneum	Peritoneum
	Localization	Adnex, peritoneum, ileocoecum	Adnex, peritoneum	Adnex, uterus, douglas, rectum
	BRCA1/2 status	unknown	no mutation	no mutation
	Staging
	FIGO stage	IIIC	IIIC	IIIB
	TNM classification	pT3c, pN1a (19/119), L1, V0, Pn0	pT3c, pN0, L0, V0, Pn0	pT3b, pN1a (7/16 LK), L1, V0, Pn0
	Patient data
	Age at diagnosis	46	80	60
	Procedure
	Surgical treatment	Primary debulking (HE, AE, OE, LNE, sigmoid resection)	Primary debulking (AE left, PE)	Primary debulking (HE,AE,RE,PE,OE,LNE)
	1st line therapy	6 cycles Carboplatin/ Paclitaxel + Bevacizumab + Olaparib	6 cycles Carboplatin/ Paclitaxel + Bevacizumab	6 cycles Carboplatin/ Paclitaxel + Bevacizumab
	2nd line therapy			6 cycles Carboplatin/ Gemcitabine
	3rd line therapy			PLD Monotherapy
	Development
	Platinum free interval	34 months	24 months	1st recurrence: 12 months, 2nd recurrence: 4 months
	number of recurrences	0	0	2
	Status	Alive	Dead	Alive
	Molecular markers
	TP53	strongly positive	positive	strongly positive
	PAX8	positive	positive	positive
	EPCAM	positive	positive	positive
	Her2			negative
	PR			weakly positive

## Sheet: Supplementary Table S4
	Table S4: Statistical significance for gene expression changes in FLYWCH1 knockdown vs control (KD vs Ctr) determined by DeSeq2. RNA-seq was performed on cells expressing two independent hairpins (shCtr or shFLY) for 7 weeks and treated with vehicle 6 weeks.
	GeneID	Base mean	log2(FC)	StdErr	Wald-Stats	P-value	P-adj	Up/Down
	IRF1	562.851	-2.24594	0.286808	-7.83081	4.84739e-15	5.58031e-11	DOWN
	GPHA2	83.6437	3.5707	0.490839	7.27468	3.47254e-13	1.99879e-09	UP
	B3GALT1	156.423	3.55579	0.500576	7.10339	1.21731e-12	4.54713e-09	UP
	H1-3	100.737	-4.3637	0.617451	-7.06728	1.57996e-12	4.54713e-09	DOWN
	ETV4	377.167	-2.23172	0.325985	-6.84608	7.5903e-12	1.74759e-08	DOWN
	NR6A1	640.372	2.20026	0.328278	6.70245	2.04958e-11	3.93245e-08	UP
	H1-4	128.95	-4.22529	0.638582	-6.61667	3.67374e-11	6.04172e-08	DOWN
	ERCC1	1360.17	-2.18171	0.340233	-6.4124	1.43242e-10	2.06125e-07	DOWN
	TMEM45A	706.928	1.94425	0.304988	6.37485	1.8314e-10	2.34256e-07	UP
	TIMP1	1817.94	-1.63448	0.262155	-6.23478	4.52414e-10	5.20818e-07	DOWN
	CCDC28B	470.455	1.70718	0.281698	6.06033	1.35846e-09	1.42169e-06	UP
	SHC1	5199.3	-1.98609	0.332343	-5.97603	2.28647e-09	2.19348e-06	DOWN
	IL23A	33.8356	-4.54259	0.767521	-5.91852	3.24848e-09	2.87665e-06	DOWN
	NUAK2	622.766	-2.33671	0.406969	-5.74174	9.37081e-09	7.70548e-06	DOWN
	KLF10	1189.13	-1.62453	0.287818	-5.64429	1.6586e-08	1.27292e-05	DOWN
	ADPRHL1	90.0798	2.37622	0.426764	5.56799	2.57697e-08	1.85413e-05	UP
	FAT1	409.835	-1.55624	0.281249	-5.53333	3.14211e-08	2.12777e-05	DOWN
	LOC105378308	5018.99	1.37379	0.25046	5.48507	4.13297e-08	2.64326e-05	UP
	IFIT2	153.905	-2.12773	0.388724	-5.47361	4.40949e-08	2.67169e-05	DOWN
	GDF15	2779.16	-2.08419	0.382137	-5.45404	4.92378e-08	2.83413e-05	DOWN
	HMOX1	288.1	-1.6378	0.302164	-5.42025	5.95167e-08	3.26265e-05	DOWN
	CRYBB2P1	386.625	1.67267	0.310254	5.39129	6.99544e-08	3.66052e-05	UP
	PARP14	803.37	-1.60819	0.299316	-5.37287	7.74932e-08	3.8787e-05	DOWN
	TRIQK	161.755	2.26953	0.424735	5.34342	9.12115e-08	4.3558e-05	UP
	SETX	578.931	-1.72525	0.323273	-5.33682	9.45926e-08	4.3558e-05	DOWN
	CBFB	560.496	-1.42262	0.267101	-5.32614	1.00319e-07	4.44183e-05	DOWN
	TMEM37	251.664	1.72246	0.324335	5.31073	1.09186e-07	4.65535e-05	UP
	RELL1	700.223	1.78592	0.337775	5.28729	1.2414e-07	5.10393e-05	UP
	CENPF	525.842	-2.50678	0.476446	-5.2614	1.4296e-07	5.30891e-05	DOWN
	IFIT3	570.619	-1.81423	0.344251	-5.27007	1.36374e-07	5.30891e-05	DOWN
	ARL3	1087.3	1.40535	0.266935	5.26476	1.40375e-07	5.30891e-05	UP
	STK4	331.965	-1.68552	0.320796	-5.25417	1.48691e-07	5.34917e-05	DOWN
	LYSMD3	227.721	1.86383	0.355934	5.23646	1.6369e-07	5.47353e-05	UP
	BIRC3	55.4438	-2.85494	0.545523	-5.23341	1.66412e-07	5.47353e-05	DOWN
	CEACAM1	62.0415	-2.93789	0.560997	-5.2369	1.63296e-07	5.47353e-05	DOWN
	VCL	2387.13	-1.7982	0.343965	-5.22787	1.71473e-07	5.48333e-05	DOWN
	ZNF217	1002.95	-1.31905	0.25382	-5.19677	2.02781e-07	6.30922e-05	DOWN
	PI15	2747.12	-1.27194	0.245952	-5.17148	2.32251e-07	7.03599e-05	DOWN
	TEX15	422.211	-1.75	0.340531	-5.13902	2.76168e-07	8.15191e-05	DOWN
	SLC2A4	175.528	2.27858	0.444241	5.12914	2.91066e-07	8.37687e-05	UP
	SFPQ	344.113	-1.61308	0.318024	-5.07219	3.93257e-07	0.000110419	DOWN
	SPRED2	505.455	-1.44304	0.285246	-5.05894	4.21585e-07	0.000115555	DOWN
	MBOAT1	270.895	2.13693	0.423397	5.04712	4.48529e-07	0.000120081	UP
	CCDC167	409.744	1.55582	0.309806	5.02191	5.11603e-07	0.000133473	UP
	SERPINE1	209.521	-4.61673	0.920008	-5.01814	5.21743e-07	0.000133473	DOWN
	CHP1	3983.53	1.7738	0.35527	4.99283	5.94998e-07	0.000148905	UP
	IQSEC2	186.414	1.82587	0.369718	4.93855	7.87053e-07	0.000192778	UP
	ITGAE	200.45	1.73884	0.354058	4.91117	9.05348e-07	0.000217133	UP
	ADM	132.316	-1.97248	0.402168	-4.90462	9.36079e-07	0.000219921	DOWN
	SPRY2	1278.67	-1.36621	0.278914	-4.89834	9.66509e-07	0.000222529	DOWN
	MALAT1	4165.76	-1.66956	0.341199	-4.89321	9.92062e-07	0.000223934	DOWN
	RAB3D	580.903	1.47574	0.302311	4.88152	1.05271e-06	0.000233054	UP
	IPO7	1291.18	-1.30845	0.268418	-4.87469	1.08979e-06	0.000236711	DOWN
	STN1	250.848	1.56109	0.320921	4.86441	1.14797e-06	0.00024473	UP
	MYBBP1A	637.171	-1.89632	0.391001	-4.84991	1.2352e-06	0.000258539	DOWN
	AXL	2278.84	1.61985	0.334863	4.83734	1.31591e-06	0.000270514	UP
	CTDSP1	160.892	-1.69858	0.35474	-4.78823	1.68257e-06	0.00033982	DOWN
	ZFP36	97.2882	-2.00953	0.420976	-4.7735	1.81052e-06	0.000359357	DOWN
	HYKK	233.469	1.58571	0.333098	4.76049	1.93125e-06	0.000364467	UP
	TNFRSF12A	2251.26	-1.53629	0.322411	-4.76502	1.88837e-06	0.000364467	DOWN
	EPOP	68.2717	-2.36628	0.496846	-4.76261	1.91106e-06	0.000364467	DOWN
	CBX5	2371.25	1.42932	0.301669	4.73804	2.15797e-06	0.000400686	UP
	UGP2	691.946	1.35055	0.286343	4.71656	2.39871e-06	0.000432959	UP
	NORAD	319.221	-1.38295	0.293254	-4.71585	2.407e-06	0.000432959	DOWN
	MAP2	66.1525	-3.62057	0.768882	-4.70888	2.49078e-06	0.000435704	DOWN
	BHLHE40	201.991	-1.86635	0.396655	-4.70523	2.5358e-06	0.000435704	DOWN
	FEZ1	800.384	1.36142	0.28921	4.70738	2.50924e-06	0.000435704	UP
	SPRY4	590.619	-2.01195	0.427893	-4.70199	2.57636e-06	0.000436163	DOWN
	C10orf95-AS1	264.885	2.06213	0.440711	4.6791	2.88134e-06	0.000480724	UP
	PRRC2C	364.344	-1.92436	0.411574	-4.67561	2.93078e-06	0.000481987	DOWN
	TM9SF3	722.465	-1.32559	0.283757	-4.67157	2.98901e-06	0.000484641	DOWN
	DERA	927.097	1.35289	0.290067	4.66405	3.10041e-06	0.000488931	UP
	RWDD2B	472.767	1.309	0.280587	4.66524	3.08256e-06	0.000488931	UP
	C6orf62	2955.4	1.34205	0.289448	4.6366	3.5418e-06	0.000550989	UP
	SGCB	1190.3	1.15636	0.250253	4.62075	3.82349e-06	0.00058688	UP
	NFAT5	345.371	-1.61684	0.350583	-4.61187	3.9906e-06	0.000604471	DOWN
	HOXC10	823.618	-1.38133	0.300764	-4.59275	4.37441e-06	0.000654003	DOWN
	PCBP2	2102.12	1.33109	0.290956	4.57489	4.76471e-06	0.000694321	UP
	FOSB	68.9411	-2.25618	0.492897	-4.57739	4.70822e-06	0.000694321	DOWN
	C2orf68	604.971	1.48028	0.324917	4.55587	5.21692e-06	0.000750715	UP
	SERPINB8	42.0842	-2.53721	0.557357	-4.55221	5.30859e-06	0.000754475	DOWN
	GXYLT2	62.7793	2.3441	0.515457	4.54761	5.42595e-06	0.000761751	UP
	TAF1	103.112	-2.2131	0.488259	-4.53264	5.82506e-06	0.000807929	DOWN
	HIF1A	3055.05	-1.28976	0.284879	-4.52741	5.97101e-06	0.000818313	DOWN
	AKAP12	194.009	-2.12023	0.468889	-4.5218	6.13146e-06	0.000830415	DOWN
	MAP3K14	200.527	-2.22151	0.492406	-4.51155	6.43557e-06	0.000861468	DOWN
	SQSTM1	1956.3	-1.2507	0.277848	-4.50138	6.75131e-06	0.000893346	DOWN
	PDCD11	885.534	-1.78402	0.396624	-4.49802	6.85908e-06	0.000897293	DOWN
	PNN	289.342	-1.88659	0.420524	-4.48629	7.24746e-06	0.000937447	DOWN
	AMZ2P1	186.293	1.49467	0.335977	4.44873	8.63808e-06	0.00110491	UP
	COQ10A	581.825	1.37392	0.309029	4.44591	8.75221e-06	0.0011072	UP
	IER3	157.953	-1.5787	0.361201	-4.37071	1.23844e-05	0.00154967	DOWN
	ZBED5-AS1	92.1928	1.96414	0.450461	4.36029	1.29889e-05	0.00160783	UP
	ZC3H13	383.32	-1.80551	0.415924	-4.34097	1.41855e-05	0.00172609	DOWN
	FN3K	90.7486	1.71893	0.396062	4.34006	1.42442e-05	0.00172609	UP
	PPP1R18	123.894	-1.60592	0.371337	-4.32471	1.52731e-05	0.00181262	DOWN
	BAZ1B	333.067	-1.86129	0.430357	-4.32498	1.52544e-05	0.00181262	DOWN
	MAP2K6	178.414	1.4951	0.34699	4.30876	1.64172e-05	0.00192852	UP
	KIF14	268.966	-1.79724	0.417509	-4.30467	1.67235e-05	0.00193166	DOWN
	NOLC1	2250.15	-1.60285	0.372415	-4.30393	1.67795e-05	0.00193166	DOWN
	WWTR1	527.814	-1.18587	0.275824	-4.29938	1.71278e-05	0.00195223	DOWN
	EGR3	33.5159	-2.86993	0.668535	-4.29287	1.76381e-05	0.00199069	DOWN
	RBM47	577.753	-1.49399	0.348462	-4.28739	1.80788e-05	0.00202062	DOWN
	PHKB	629.819	1.14067	0.266404	4.28173	1.85448e-05	0.00205277	UP
	PAIP2B	73.7485	1.96988	0.460523	4.27747	1.89025e-05	0.00207244	UP
	LTN1	377.615	-1.26872	0.297337	-4.26694	1.98169e-05	0.00215219	DOWN
	GSE1	308.535	-1.78224	0.418372	-4.25995	2.04473e-05	0.0021999	DOWN
	DLG1	286.731	-1.62983	0.382882	-4.25674	2.07427e-05	0.00221102	DOWN
	FIGN	248.983	-1.74203	0.410176	-4.24702	2.16629e-05	0.00228324	DOWN
	CCNL1	414.157	-1.34156	0.3163	-4.24142	2.2211e-05	0.00228324	DOWN
	PRPF4B	249.148	-1.5062	0.35527	-4.23958	2.23935e-05	0.00228324	DOWN
	UNC13C	147.092	-1.47599	0.347854	-4.24312	2.20437e-05	0.00228324	DOWN
	ACTG1	13053.8	-1.04895	0.247459	-4.23887	2.24644e-05	0.00228324	DOWN
	SLCO4A1	310.561	-1.55897	0.367904	-4.23742	2.26103e-05	0.00228324	DOWN
	PCM1	1540.89	-1.4547	0.344464	-4.22308	2.4099e-05	0.00241241	DOWN
	EGR2	72.9413	-2.44813	0.582512	-4.2027	2.63747e-05	0.00261746	DOWN
	PTP4A2	1952.79	-1.16267	0.27722	-4.19405	2.74021e-05	0.00265087	DOWN
	PHPT1	5086.46	1.10844	0.264189	4.19562	2.72124e-05	0.00265087	UP
	NUFIP2	193.112	-1.39574	0.332736	-4.19475	2.73178e-05	0.00265087	DOWN
	LRWD1	447.407	-1.30235	0.310819	-4.19007	2.78872e-05	0.00267531	DOWN
	NCL	3004.55	-1.73086	0.415728	-4.16345	3.13471e-05	0.00298238	DOWN
	NFKBIA	1578.97	-1.62786	0.391304	-4.1601	3.18103e-05	0.00300164	DOWN
	SYNE2	150.563	-1.74744	0.420878	-4.1519	3.29723e-05	0.00308599	DOWN
	FAM76A	370.045	1.6579	0.399879	4.14602	3.38308e-05	0.00314081	UP
	NENF	92.573	1.84832	0.446957	4.13533	3.54438e-05	0.00320291	UP
	BROX	3636.43	1.35013	0.326205	4.13889	3.48988e-05	0.00320291	UP
	UPP1	260.146	-1.87558	0.453344	-4.13722	3.51541e-05	0.00320291	DOWN
	TEX9	143.868	1.67175	0.404366	4.13424	3.56127e-05	0.00320291	UP
	SH3KBP1	498.407	1.90533	0.46278	4.11713	3.83612e-05	0.00342336	UP
	ZDHHC12-DT	66.3588	2.10174	0.518397	4.0543	5.02837e-05	0.00445282	UP
	LIN28A	360.176	-1.77817	0.439478	-4.0461	5.20784e-05	0.0045155	DOWN
	IDH2	3189.52	1.03261	0.255236	4.04569	5.21683e-05	0.0045155	UP
	PRR14L	402.328	-1.5631	0.38619	-4.04749	5.17702e-05	0.0045155	DOWN
	FDXR	1997.58	0.973969	0.241293	4.03647	5.4262e-05	0.00466167	UP
	CALM3	1400.47	1.15071	0.28531	4.0332	5.50213e-05	0.00469189	UP
	PLAU	172.808	-1.94434	0.483133	-4.02444	5.71101e-05	0.0048342	DOWN
	SNHG33	145.174	1.41713	0.352448	4.02083	5.79939e-05	0.00487318	UP
	MGA	282.552	-1.45989	0.363387	-4.01746	5.88293e-05	0.00490756	DOWN
	IRF2	272.857	-1.1967	0.298274	-4.01209	6.01843e-05	0.00495673	DOWN
	KCNN4	14.1667	-4.02315	1.00285	-4.01171	6.02799e-05	0.00495673	DOWN
	ZFP69	14.4819	-3.88437	0.969356	-4.00717	6.14509e-05	0.00501718	DOWN
	NGEF	463.094	1.18917	0.297031	4.0035	6.24117e-05	0.00505974	UP
	SPEN	55.8512	-2.57802	0.645242	-3.99543	6.45759e-05	0.00517809	DOWN
	HNRNPM	2828.56	-1.72779	0.432712	-3.99295	6.52571e-05	0.00517809	DOWN
	TRMT1	583.376	-1.07539	0.269423	-3.99145	6.56707e-05	0.00517809	DOWN
	PPP1R15A	238.92	-1.5507	0.388189	-3.99472	6.47713e-05	0.00517809	DOWN
	HSDL2	756.286	1.16965	0.293163	3.98978	6.61353e-05	0.00517925	UP
	SMIM19	264.3	1.42587	0.357703	3.98617	6.71478e-05	0.00522301	UP
	EBI3	49.2706	-2.26148	0.567804	-3.98285	6.8094e-05	0.00526106	DOWN
	IFITM2	532.966	-1.61988	0.407011	-3.97995	6.89284e-05	0.00529003	DOWN
	BRD2	1291.18	-1.28675	0.323676	-3.97543	7.02521e-05	0.00532067	DOWN
	B4GALT5	142.651	-1.40324	0.352855	-3.97681	6.98456e-05	0.00532067	DOWN
	UTP20	144.496	-1.6029	0.403912	-3.96843	7.23491e-05	0.00544368	DOWN
	GPR84	138.694	-4.79789	1.21292	-3.95567	7.63215e-05	0.00570528	DOWN
	UQCR10	1791.04	1.12317	0.284097	3.95349	7.7021e-05	0.00572042	UP
	RABAC1	951.948	1.20751	0.305706	3.94992	7.81788e-05	0.00576919	UP
	NID2	178.403	-1.35923	0.344804	-3.94203	8.07944e-05	0.00592424	DOWN
	FAH	386.896	1.24257	0.315611	3.93704	8.24943e-05	0.0060106	UP
	CHAC1	1080.71	1.15609	0.294848	3.92098	8.81904e-05	0.00638521	UP
	ARRDC3	1349.1	1.71691	0.43806	3.91934	8.87906e-05	0.00638848	UP
	SPRING1	352.406	1.37614	0.35165	3.91337	9.10159e-05	0.00650792	UP
	TMEM14A	759.269	1.10144	0.281792	3.9087	9.27952e-05	0.00659419	UP
	SH2B3	118.467	-1.72568	0.441893	-3.90521	9.41423e-05	0.00663372	DOWN
	IL32	26.4168	-3.21255	0.822826	-3.90429	9.4504e-05	0.00663372	DOWN
	ZNF326	159.549	-1.6716	0.429113	-3.89549	9.80003e-05	0.00676593	DOWN
	CASTOR2	329.295	1.40682	0.361016	3.89683	9.74599e-05	0.00676593	UP
	SLK	113.373	-2.04378	0.524751	-3.89476	9.82952e-05	0.00676593	DOWN
	DDX5	3911.63	-1.22506	0.314629	-3.89367	9.87384e-05	0.00676593	DOWN
	MZT2B	165.562	1.33111	0.342209	3.88977	0.000100339	0.00683493	UP
	MKI67	146.066	-2.28015	0.588389	-3.87525	0.000106516	0.00721299	DOWN
	KDM2A	115.809	-1.5596	0.403371	-3.86641	0.00011045	0.00743568	DOWN
	FUS	1344.78	-1.26732	0.328724	-3.85528	0.000115596	0.00773684	DOWN
	TPR	1009.62	-1.55923	0.4056	-3.84426	0.000120915	0.00804611	DOWN
	STAT1	3489.27	-1.34681	0.350685	-3.84052	0.000122775	0.00807649	DOWN
	CENPE	105.037	-2.29286	0.596895	-3.84131	0.000122377	0.00807649	DOWN
	PDE4D	1237.71	-0.956892	0.249423	-3.83643	0.000124837	0.00811933	DOWN
	FAR2	612.809	-1.36432	0.355619	-3.83646	0.000124822	0.00811933	DOWN
	MDH1	8635.73	1.13243	0.295869	3.82747	0.000129469	0.00832559	UP
	CPNE8	1813.49	-0.922709	0.24116	-3.82612	0.000130178	0.00832559	DOWN
	KNL1	211.122	-1.65181	0.431613	-3.82706	0.000129685	0.00832559	DOWN
	LINC00467	75.2484	1.70747	0.447118	3.81883	0.000134088	0.00841216	UP
	TAF1A-AS1	35.6599	2.31378	0.605795	3.8194	0.000133775	0.00841216	UP
	NIPBL	261.597	-1.61165	0.421825	-3.82065	0.000133098	0.00841216	DOWN
	ZC3H7B	95.9319	-1.69289	0.44338	-3.81815	0.000134454	0.00841216	DOWN
	LMO1	898.902	1.24875	0.327249	3.81591	0.000135681	0.00844303	UP
	GAR1	194.336	-1.45099	0.380722	-3.81116	0.000138318	0.00851829	DOWN
	PAAF1	969.18	1.04596	0.274453	3.81106	0.00013837	0.00851829	UP
	TSPYL1	1293.67	1.13472	0.297938	3.80856	0.000139776	0.00855908	UP
	EIF3A	1672.08	-1.21663	0.319651	-3.80611	0.000141171	0.00859873	DOWN
	ZMYND8	750.446	-1.5267	0.401765	-3.79997	0.000144711	0.00876796	DOWN
	CTNNBIP1	77.5051	1.91871	0.50639	3.78899	0.000151259	0.00885596	UP
	ID3	7269.74	-1.08872	0.287034	-3.79298	0.000148848	0.00885596	DOWN
	RLF	579.526	-1.12613	0.297348	-3.78726	0.000152318	0.00885596	DOWN
	DST	121.175	-1.82615	0.481376	-3.79361	0.000148471	0.00885596	DOWN
	KBTBD2	296.612	-1.20627	0.318409	-3.78843	0.000151601	0.00885596	DOWN
	TOB1	4472.22	1.32213	0.348349	3.79541	0.0001474	0.00885596	UP
	IER2	1785.21	-1.28228	0.338267	-3.79073	0.000150206	0.00885596	DOWN
	DDX3X	2330.35	-1.42278	0.375668	-3.78733	0.000152273	0.00885596	DOWN
	CEP152	120.245	-1.9021	0.503899	-3.77477	0.000160158	0.009265	DOWN
	AMZ2	2008.84	1.19302	0.31618	3.77322	0.000161157	0.00927617	UP
	RIF1	516.725	-1.30752	0.346899	-3.76916	0.000163796	0.0093117	DOWN
	TPGS2	1701.67	0.957477	0.254049	3.76887	0.000163986	0.0093117	UP
	ETFB	955.437	0.995604	0.264188	3.76855	0.0001642	0.0093117	UP
	IL6ST	297.421	-1.23944	0.329057	-3.76665	0.000165456	0.00933691	DOWN
	ANKRD30B	80.4616	-1.71952	0.456968	-3.76289	0.00016796	0.00943196	DOWN
	CAT	1163.21	1.01876	0.271001	3.75923	0.000170435	0.0095245	UP
	EIF5B	395.429	-1.72066	0.458034	-3.75662	0.000172222	0.00957789	DOWN
	GOLGB1	228.066	-2.01619	0.539469	-3.73736	0.000185959	0.0102209	DOWN
	FGF19	96.4936	-1.61274	0.431594	-3.73671	0.000186447	0.0102209	DOWN
	SLC19A1	267.35	-1.14542	0.306408	-3.73821	0.000185337	0.0102209	DOWN
	MINDY1	115.476	1.56028	0.417795	3.73457	0.000188039	0.0102593	UP
	LIF	92.2336	-1.60505	0.430939	-3.72454	0.000195668	0.0106251	DOWN
	GOLGA4	156.816	-2.03194	0.545923	-3.72202	0.000197635	0.0106816	DOWN
	AFMID	191.709	1.49755	0.402512	3.7205	0.000198829	0.0106959	UP
	TMEM41B	1789.4	-1.11951	0.30103	-3.71894	0.000200058	0.010712	DOWN
	SLX4IP	271.685	1.26454	0.340756	3.711	0.00020644	0.0110025	UP
	DNAJB14	546.801	-1.05599	0.285339	-3.70083	0.000214897	0.0114005	DOWN
	SLC25A11	2120.74	0.965225	0.260995	3.69825	0.000217088	0.0114639	UP
	AQP11	73.0191	1.91718	0.519258	3.69215	0.000222366	0.0116398	UP
	POSTN	505.218	-1.49724	0.405528	-3.69206	0.000222442	0.0116398	DOWN
	BZW1	3652.68	-0.922815	0.250093	-3.68989	0.000224355	0.0116868	DOWN
	ASPM	326.444	-1.17552	0.319192	-3.68279	0.000230694	0.0119628	DOWN
	PPP1CB	8300.23	1.39762	0.380081	3.67717	0.000235834	0.0121745	UP
	NNT-AS1	154.585	1.43813	0.3917	3.6715	0.000241135	0.0123375	UP
	SLC25A1	467.881	1.14722	0.312421	3.67203	0.000240628	0.0123375	UP
	S100A3	38.5757	-2.59277	0.706656	-3.66906	0.000243439	0.0124003	DOWN
	NTPCR	2138.73	1.27648	0.348412	3.66372	0.000248582	0.0126065	UP
	NBN	678.646	-1.09962	0.300346	-3.66116	0.000251075	0.0126518	DOWN
	ZNF286A	255.911	1.34212	0.366644	3.66055	0.000251673	0.0126518	UP
	GSTP1	7137.48	0.876366	0.23969	3.65625	0.000255929	0.0128098	UP
	PISD	332.849	1.05606	0.288986	3.65434	0.00025784	0.0128496	UP
	IDH1	3135.11	0.950896	0.260294	3.65316	0.000259029	0.0128532	UP
	DHRS3	673.493	1.5883	0.435922	3.64354	0.000268914	0.0131462	UP
	ATP5ME	653.81	1.17035	0.321262	3.64298	0.000269502	0.0131462	UP
	HNRNPF	4154.13	-0.947725	0.260087	-3.64388	0.000268561	0.0131462	DOWN
	AKAP8	220.686	-1.38575	0.380179	-3.645	0.00026739	0.0131462	DOWN
	DLX6	601.317	1.34126	0.36853	3.63949	0.000273182	0.0132695	UP
	SLC5A5	50.1151	2.10875	0.579857	3.63668	0.00027618	0.0133588	UP
	BOD1L1	46.0696	-2.42984	0.669903	-3.62715	0.000286565	0.0138031	DOWN
	CASP6	306.983	1.05447	0.291364	3.61907	0.000295662	0.0141819	UP
	SERF2	2369.99	1.034	0.285841	3.61739	0.000297594	0.0142154	UP
	LOC107986163	20.3584	2.80886	0.776762	3.61611	0.000299058	0.0142262	UP
	CLASP1	657.424	1.15892	0.320833	3.61223	0.000303575	0.0142643	UP
	DUSP6	1345.64	-1.15645	0.320148	-3.61223	0.000303575	0.0142643	DOWN
	ASB2	28.8603	-3.3059	0.914941	-3.61324	0.000302397	0.0142643	DOWN
	KIAA0753	110.409	-1.56805	0.434466	-3.60914	0.000307218	0.0143768	DOWN
	PRKDC	1795.08	-1.00812	0.279481	-3.60713	0.000309601	0.0144296	DOWN
	FBXO16	174.354	1.40334	0.389375	3.60407	0.00031327	0.0145418	UP
	PPP1R10	809.531	-1.20463	0.334737	-3.59873	0.00031977	0.0147839	DOWN
	KRI1	209.601	-1.59602	0.443653	-3.59745	0.000321357	0.0147978	DOWN
	SNX27	2156.27	1.16878	0.32502	3.59601	0.000323136	0.0148205	UP
	NDUFB2	1496.3	1.01973	0.284005	3.59052	0.000330021	0.0150762	UP
	TAP2	698.138	-1.28559	0.358721	-3.58382	0.000338604	0.0154072	DOWN
	EMP1	7474.89	-1.20203	0.335746	-3.58019	0.00034334	0.0155612	DOWN
	BDP1	332.325	-1.55448	0.434417	-3.57832	0.00034581	0.0156116	DOWN
	FKBP7	53.7373	1.86006	0.520213	3.57557	0.000349465	0.015715	UP
	NSUN2	438.408	-1.09695	0.30719	-3.57093	0.000355721	0.0158723	DOWN
	CLIP1	365.611	-1.60989	0.450766	-3.57146	0.000354996	0.0158723	DOWN
	RASSF4	46.634	1.95324	0.547592	3.56696	0.000361149	0.0160523	UP
	CCN1	178.505	-1.61839	0.453853	-3.56588	0.000362637	0.0160565	DOWN
	NUDCD2	901.737	0.959256	0.269249	3.56271	0.00036705	0.0161105	UP
	TSR1	859.649	-1.17106	0.328767	-3.56199	0.000368057	0.0161105	DOWN
	TBXA2R	38.9692	2.08213	0.584282	3.56356	0.000365854	0.0161105	UP
	ATRAID	1637.63	1.23402	0.347504	3.55109	0.000383634	0.0167288	UP
	SNCA	1069.46	1.05093	0.296437	3.5452	0.000392319	0.0169072	UP
	RAPGEF6	187.78	-1.13464	0.320038	-3.54534	0.000392104	0.0169072	DOWN
	NAB2	562.332	-1.45976	0.411752	-3.54525	0.000392238	0.0169072	DOWN
	SLC30A4	91.696	1.59896	0.451129	3.54434	0.0003936	0.0169072	UP
	SELENOI	228.838	-1.15977	0.327959	-3.53633	0.000405726	0.0169929	DOWN
	GPR155	22.2139	2.63206	0.743821	3.53857	0.000402308	0.0169929	UP
	ZNF165	190.275	1.51481	0.42832	3.53663	0.00040527	0.0169929	UP
	MDN1	150.203	-1.52659	0.431211	-3.54023	0.000399782	0.0169929	DOWN
	RIDA	492.558	1.17433	0.332014	3.53699	0.00040472	0.0169929	UP
	NFKB2	46.1741	-2.11487	0.597163	-3.54153	0.000397819	0.0169929	DOWN
	ALDH6A1	696.205	1.11003	0.313904	3.5362	0.000405927	0.0169929	UP
	H1-5	24.0821	-4.60704	1.30343	-3.53455	0.000408467	0.0170372	DOWN
	ANKRD13D	73.0664	-1.76303	0.499201	-3.5317	0.00041289	0.0171595	DOWN
	TNFRSF1A	480.367	-1.02259	0.289647	-3.53047	0.00041482	0.0171777	DOWN
	SLC3A2	4002.83	-0.979975	0.277874	-3.52669	0.000420789	0.0173625	DOWN
	LYSMD1	268.705	1.28719	0.36515	3.52509	0.000423332	0.017405	UP
	NIBAN1	185.852	-1.40295	0.398572	-3.51995	0.000431636	0.0176832	DOWN
	TNF	13.5804	-4.45892	1.26737	-3.51825	0.000434408	0.0177337	DOWN
	SPAG9	120.427	-1.45646	0.414259	-3.51583	0.000438386	0.0178329	DOWN
	ITPRIPL2	56.8203	-1.75706	0.501214	-3.50562	0.000455551	0.0184659	DOWN
	MAGED1	1621.54	0.862566	0.246122	3.50463	0.000457244	0.0184694	UP
	NOP16	738.727	-0.923842	0.264126	-3.49774	0.000469224	0.0187961	DOWN
	NIPSNAP2	2389.58	1.29488	0.37018	3.49797	0.000468817	0.0187961	UP
	VPS29	2065.76	0.991202	0.28343	3.49717	0.00047023	0.0187961	UP
	MTAP	374.545	-1.05851	0.303085	-3.49244	0.000478635	0.0190659	DOWN
	CYP2T1P	20.3232	2.86205	0.819963	3.49046	0.000482189	0.0191412	UP
	IRF3	537.499	-1.11273	0.319117	-3.4869	0.000488658	0.0193314	DOWN
	C1orf122	148.292	1.43163	0.411091	3.48251	0.000496732	0.0195835	UP
	TUBB4A	353.925	1.14223	0.328857	3.47335	0.000514013	0.0201682	UP
	BLOC1S3	340.163	1.26065	0.363008	3.4728	0.000515068	0.0201682	UP
	ACVR2A	507.904	1.41009	0.406747	3.46675	0.000526787	0.0205572	UP
	TOR1AIP2	2142.09	1.07083	0.309238	3.46279	0.000534602	0.0206844	UP
	HSPA9	6307.05	-0.985477	0.284752	-3.46083	0.000538521	0.0206844	DOWN
	RMDN1	658.816	1.0042	0.290184	3.46057	0.000539032	0.0206844	UP
	SPTAN1	448.589	-1.48457	0.42864	-3.46345	0.000533304	0.0206844	DOWN
	COQ5	647.442	1.0873	0.314159	3.46098	0.000538205	0.0206844	UP
	NPL	149.873	1.43792	0.416047	3.45615	0.000547945	0.0208872	UP
	LAMP3	32.5083	-2.13628	0.618058	-3.45644	0.000547356	0.0208872	DOWN
	FAM114A1	263.215	1.36265	0.394586	3.45338	0.00055361	0.0209643	UP
	DIAPH1	157.834	-1.41006	0.408248	-3.45393	0.00055248	0.0209643	DOWN
	MPC2	1317	1.15071	0.334942	3.43556	0.000591329	0.0222044	UP
	ANO10	197.003	1.08987	0.317265	3.43519	0.000592143	0.0222044	UP
	NDUFA12	2196.34	1.02972	0.299701	3.43582	0.000590759	0.0222044	UP
	ARHGEF2	359.375	-1.00727	0.29405	-3.42551	0.000613651	0.0229278	DOWN
	CNOT9	2361.75	1.11234	0.324798	3.42473	0.000615418	0.0229278	UP
	ARPC4	565.483	-0.984698	0.287659	-3.42314	0.000619013	0.0229874	DOWN
	SPC24	353.701	1.13466	0.332392	3.4136	0.000641095	0.0237308	UP
	THNSL1	227.389	1.10167	0.322996	3.41078	0.00064777	0.0239011	UP
	FRRS1	55.6843	1.97489	0.579291	3.40914	0.000651681	0.0239286	UP
	CLPTM1L	477.878	0.983667	0.288647	3.40786	0.000654753	0.0239286	UP
	CLN8-AS1	62.2129	1.94856	0.571717	3.40826	0.000653778	0.0239286	UP
	TMEM9	3195.35	0.991076	0.29098	3.40599	0.000659253	0.0240169	UP
	GPR137	216.525	1.14048	0.335176	3.40262	0.000667429	0.024238	UP
	HTR2B	341.01	-1.1047	0.324825	-3.40091	0.000671618	0.0243134	DOWN
	SPATA2L	330.505	-1.1232	0.330366	-3.39987	0.000674172	0.0243294	DOWN
	HNRNPA1	9320.88	-0.972588	0.286355	-3.39644	0.000682697	0.02456	DOWN
	SMPD1	93.7119	1.37053	0.403747	3.39452	0.000687493	0.024579	UP
	CDK16	694.826	1.2229	0.360194	3.39513	0.000685958	0.024579	UP
	PRPF38B	335.437	-0.977466	0.288426	-3.38897	0.000701561	0.0249325	DOWN
	SLC16A2	131.174	1.35481	0.399778	3.38891	0.000701714	0.0249325	UP
	SEMA4B	208.47	-1.71333	0.506132	-3.38514	0.000711407	0.0251991	DOWN
	REV3L	75.8634	-1.58231	0.467658	-3.38347	0.00071575	0.0252561	DOWN
	SRP14-DT	50.4442	1.87661	0.554744	3.38284	0.000717402	0.0252561	UP
	TAF15	76.6404	-1.98257	0.586397	-3.38093	0.000722415	0.0253236	DOWN
	CBX8	307.381	-1.02634	0.303613	-3.38043	0.00072372	0.0253236	DOWN
	ELOVL3	108.375	1.32408	0.392219	3.37586	0.000735846	0.0255923	UP
	RDM1	110.648	1.38706	0.410864	3.37597	0.000735563	0.0255923	UP
	ARL5B	585.667	-1.3799	0.409113	-3.37291	0.000743795	0.0257723	DOWN
	FLYWCH1	62.6955	-2.23565	0.663153	-3.37125	0.000748279	0.0257723	DOWN
	TRAPPC2L	894.553	1.00448	0.297982	3.37095	0.000749101	0.0257723	UP
	NDUFA6	2773.57	1.00581	0.298405	3.37063	0.000749977	0.0257723	UP
	PIGV	282.289	1.07234	0.318769	3.36401	0.000768188	0.0262329	UP
	UBA3	1781.71	0.943999	0.280678	3.36328	0.000770216	0.0262329	UP
	AKAP11	310.324	-1.15607	0.343575	-3.36483	0.000765905	0.0262329	DOWN
	PBX2	89.9912	-1.43894	0.428072	-3.36144	0.000775371	0.0263306	DOWN
	LOC124908037	76.7224	2.01332	0.59954	3.35811	0.000784762	0.0265711	UP
	PCF11	162.096	-1.31753	0.392477	-3.35696	0.000788039	0.0266038	DOWN
	SAFB2	87.4073	-1.86777	0.556543	-3.35603	0.000790702	0.0266157	DOWN
	WDR35	163.928	-1.1351	0.338627	-3.35207	0.000802103	0.0268533	DOWN
	ATP6V1A	1280.2	0.895562	0.267176	3.35196	0.000802428	0.0268533	UP
	TNPO1	1736.11	-0.874167	0.260861	-3.35108	0.000804959	0.02686	DOWN
	ANKRD11	65.9216	-2.11643	0.632126	-3.34811	0.000813641	0.0270712	DOWN
	DDB2	532.526	0.901511	0.269996	3.33898	0.000840881	0.0278969	UP
	TNFRSF10D	230.91	-1.07575	0.322638	-3.33425	0.000855291	0.0282934	DOWN
	FPGT	456.323	1.06159	0.318794	3.33	0.000868457	0.0284657	UP
	EPHX1	1208.55	0.934082	0.280484	3.33025	0.00086767	0.0284657	UP
	HNRNPA3	1032.81	-1.16941	0.351285	-3.32895	0.000871752	0.0284657	DOWN
	GDPGP1	144.11	1.2895	0.387402	3.32859	0.000872862	0.0284657	UP
	NIP7	1094.54	-0.946161	0.284032	-3.33118	0.000864776	0.0284657	DOWN
	LARP4	658.638	-1.10459	0.332037	-3.32671	0.000878775	0.0285776	DOWN
	ECM1	47.0364	-2.49796	0.751876	-3.3223	0.000892784	0.0289513	DOWN
	RBMXL1	383.05	-1.05973	0.319428	-3.31758	0.000908023	0.0289897	DOWN
	ISG20L2	777.509	-0.867719	0.261473	-3.31857	0.000904786	0.0289897	DOWN
	HARS1	1084.68	-0.89244	0.268938	-3.31838	0.000905401	0.0289897	DOWN
	THAP8	143.559	1.21842	0.366908	3.32077	0.000897699	0.0289897	UP
	SRSF6	3900.38	1.06078	0.319698	3.31808	0.000906398	0.0289897	UP
	EP300	168.148	-1.51324	0.456173	-3.31725	0.000909074	0.0289897	DOWN
	ABCG1	79.6932	1.79067	0.540087	3.31553	0.000914706	0.0290887	UP
	MEIS1	2190.62	1.02309	0.308924	3.31178	0.000927055	0.029239	UP
	GNL3	936.195	-1.12975	0.341097	-3.31212	0.000925918	0.029239	DOWN
	NOL12	359.145	-0.954365	0.288112	-3.31247	0.000924747	0.029239	DOWN
	SIRT3	228.911	1.13887	0.344396	3.30685	0.000943505	0.0296013	UP
	TMEM256	149.659	1.30771	0.39546	3.3068	0.000943682	0.0296013	UP
	UCHL3	480.479	1.0594	0.320661	3.30378	0.000953891	0.0298402	UP
	LOC105374852	58.0413	1.66352	0.503787	3.30204	0.000959861	0.0299456	UP
	NNT	901.91	0.910109	0.275803	3.29986	0.000967344	0.0300975	UP
	TASOR2	179.482	-1.19264	0.36257	-3.28941	0.00100398	0.0311532	DOWN
	DPH2	416.866	-1.07553	0.327104	-3.28803	0.00100892	0.0312223	DOWN
	NXF1	349.553	-1.33251	0.40548	-3.28626	0.00101526	0.0312506	DOWN
	NTF4	43.5282	1.85964	0.565882	3.28627	0.00101523	0.0312506	UP
	NFKBIZ	32.4394	-2.30953	0.702982	-3.28533	0.00101864	0.0312708	DOWN
	THAP5	956.045	1.13581	0.34583	3.28431	0.00102233	0.0313007	UP
	RESF1	96.6844	-1.54555	0.47092	-3.28198	0.0010308	0.0314763	DOWN
	WDR75	1429.08	-0.845262	0.257986	-3.27638	0.00105147	0.0319379	DOWN
	SNX2	2666.83	0.811688	0.247729	3.27651	0.00105097	0.0319379	UP
	GPATCH4	303.636	-1.48009	0.451918	-3.27513	0.00105614	0.0319955	DOWN
	CEP170	385.47	-1.27328	0.38914	-3.27205	0.00106772	0.0322191	DOWN
	ZNF37A	188.719	-1.40922	0.430733	-3.27168	0.00106912	0.0322191	DOWN
	MYH10	819.333	-1.42065	0.434469	-3.26986	0.001076	0.0323417	DOWN
	TMEM169	31.7158	2.03151	0.62204	3.26589	0.00109121	0.0325441	UP
	DOCK1	556.425	-1.10114	0.337098	-3.26654	0.00108871	0.0325441	DOWN
	NDUFA3	509.307	1.03056	0.315506	3.26637	0.00108936	0.0325441	UP
	NT5DC2	227.496	0.987314	0.302798	3.26063	0.00111163	0.0327728	UP
	GPRIN3	595.437	-0.947102	0.29038	-3.26159	0.0011079	0.0327728	DOWN
	HGF	11174	-0.989881	0.303615	-3.26031	0.00111289	0.0327728	DOWN
	BLOC1S1	114.476	1.29425	0.396977	3.26026	0.00111311	0.0327728	UP
	PSMB6	3858.06	0.956221	0.293095	3.2625	0.00110434	0.0327728	UP
	NUDT19	891.124	1.07379	0.32951	3.25874	0.00111908	0.0328643	UP
	TUT7	243.223	-1.17265	0.36008	-3.25664	0.00112738	0.0329402	DOWN
	CSNK2A2	1018.12	1.05022	0.322435	3.25716	0.00112532	0.0329402	UP
	TXNIP	186.62	1.41005	0.433638	3.25168	0.00114725	0.0334359	UP
	XRN1	180.669	-1.13809	0.350435	-3.24765	0.0011636	0.033765	DOWN
	FBXO27	144.33	1.16733	0.359459	3.24746	0.00116441	0.033765	UP
	VSIG10L	165.441	1.13435	0.349454	3.24607	0.00117009	0.0338444	UP
	ZFP30	120.43	-1.441	0.444152	-3.24439	0.00117703	0.0339599	DOWN
	AK3	751.354	1.15189	0.355256	3.24242	0.00118518	0.0341095	UP
	GNG12	1053.91	1.02547	0.316551	3.23952	0.00119732	0.0341176	UP
	MARCHF6	3740.71	1.01478	0.313234	3.23968	0.00119662	0.0341176	UP
	SLC2A3	1031.88	-1.14339	0.352905	-3.23993	0.00119558	0.0341176	DOWN
	RBCK1	520.403	-1.03209	0.31847	-3.24079	0.00119199	0.0341176	DOWN
	CEP70	387.633	1.02783	0.317805	3.23415	0.00122006	0.0345095	UP
	RPL7L1	775.543	-1.20132	0.37129	-3.23553	0.00121416	0.0345095	DOWN
	DNAJC3	1065.55	0.924175	0.285718	3.23458	0.00121823	0.0345095	UP
	DDX10	445.031	-0.896918	0.277749	-3.22924	0.00124118	0.0350207	DOWN
	PPCS	1226.83	1.07594	0.333337	3.22779	0.00124751	0.0351134	UP
	PIN1	1246.24	1.30497	0.404622	3.22516	0.00125904	0.0353514	UP
	SESN1	405.558	1.00297	0.311459	3.22024	0.00128081	0.0358753	UP
	BRI3BP	171.589	-1.3212	0.410512	-3.21843	0.00128896	0.0360159	DOWN
	PGM2L1	56.6081	1.5356	0.477924	3.21306	0.00131328	0.0366066	UP
	BCL2L13	1709.52	-1.13533	0.353517	-3.21153	0.00132028	0.0367127	DOWN
	KICS2	266.852	1.05618	0.329008	3.21018	0.00132651	0.0367971	UP
	WBP1	23.0503	2.65291	0.82686	3.20842	0.00133468	0.0369347	UP
	ETNK1	1838.66	1.09854	0.342669	3.20584	0.00134668	0.0371774	UP
	KBTBD3	58.1437	1.49734	0.467355	3.20385	0.00135603	0.0372568	UP
	LIPG	204.936	-1.56981	0.489972	-3.20389	0.00135586	0.0372568	DOWN
	MARCKSL1	488.166	-1.07044	0.33424	-3.20261	0.00136187	0.0373283	DOWN
	CEP192	191.525	-1.09474	0.342533	-3.196	0.00139347	0.0381036	DOWN
	TMEM50B	765.531	0.898616	0.281346	3.19399	0.0014032	0.0382788	UP
	RNF122	39.6816	1.71409	0.536903	3.19255	0.00141021	0.0383791	UP
	ATF3	177.823	-1.22655	0.38501	-3.18577	0.0014437	0.0391977	DOWN
	MYO1C	1042.06	-0.966001	0.303316	-3.1848	0.00144854	0.0392368	DOWN
	PRRT3	141.036	1.15647	0.363704	3.17971	0.00147425	0.0398393	UP
	UQCC2	1487.31	1.09569	0.345492	3.17139	0.00151712	0.0408333	UP
	BICC1	106.618	1.54473	0.487114	3.1712	0.00151813	0.0408333	UP
	RRBP1	140.005	-1.53401	0.483959	-3.1697	0.00152595	0.040948	DOWN
	TMPO	2237.78	-0.99612	0.314602	-3.16629	0.00154399	0.04124	DOWN
	PPFIA3	152.029	1.32743	0.419194	3.16661	0.00154226	0.04124	UP
	TRIM21	199.699	-1.1727	0.370736	-3.16316	0.00156068	0.0413023	DOWN
	STRN3	726.923	1.17246	0.370606	3.16362	0.00155819	0.0413023	UP
	SYNM	73.7557	-1.57055	0.496428	-3.1637	0.00155778	0.0413023	DOWN
	APOE	280.88	1.38378	0.437219	3.16496	0.00155105	0.0413023	UP
	UTP3	136.527	-1.3222	0.418352	-3.1605	0.001575	0.0414906	DOWN
	BAG4	2883.62	1.12676	0.356483	3.16076	0.0015736	0.0414906	UP
	GAS2L3	224.02	-1.13154	0.358124	-3.15964	0.00157967	0.0415185	DOWN
	FAM111A	375.38	-1.1174	0.353733	-3.15888	0.00158375	0.0415311	DOWN
	EXTL2	563.951	-1.049	0.332656	-3.15342	0.00161369	0.0421979	DOWN
	RO60	3523.3	0.870916	0.276226	3.15291	0.00161651	0.0421979	UP
	LCA5L	63.0736	1.55022	0.492041	3.15059	0.00162939	0.0424379	UP
	ATP5PD	1697.18	0.912364	0.290473	3.14096	0.00168395	0.0437598	UP
	C12orf75	112.296	1.5053	0.479504	3.13929	0.00169357	0.0439108	UP
	ABCA1	134.662	1.5639	0.498335	3.13825	0.0016996	0.0439681	UP
	LOC124905590	51.4381	1.90953	0.608867	3.1362	0.00171153	0.0440787	UP
	ATP6V1E1	1606.55	-1.02608	0.327111	-3.1368	0.00170805	0.0440787	DOWN
	UBTF	413.987	-1.31903	0.42077	-3.1348	0.0017197	0.04419	DOWN
	HNRNPU	985.617	-1.23482	0.394126	-3.13305	0.00173002	0.0443472	DOWN
	CHCHD10	96.0836	1.39376	0.444941	3.13245	0.00173352	0.0443472	UP
	RFX3	85.1252	-1.26719	0.404722	-3.13102	0.00174199	0.0444651	DOWN
	CRYZ	1479.76	0.940486	0.300511	3.12962	0.00175031	0.0445786	UP
	C4orf33	54.6422	1.69709	0.542731	3.12694	0.00176633	0.0446902	UP
	CASP8AP2	264.025	-1.07567	0.343951	-3.12739	0.00176363	0.0446902	DOWN
	COG4	868.406	0.822955	0.263088	3.12806	0.00175965	0.0446902	UP
	ICOSLG	28.8923	-2.8396	0.908612	-3.12521	0.00177679	0.0448563	DOWN
	USP37	165.777	-1.22066	0.391011	-3.12179	0.00179754	0.0452807	DOWN
	KLHL7	587.204	1.0039	0.321713	3.12048	0.00180554	0.0453828	UP
	RAP1GDS1	870.2	0.894975	0.286928	3.11916	0.00181366	0.0454255	UP
	SMC5	292.716	-1.02589	0.328923	-3.11892	0.00181513	0.0454255	DOWN
	PANK4	347.182	-0.929983	0.298271	-3.11792	0.00182134	0.0454425	DOWN
	TIPARP	103.539	-1.36263	0.437097	-3.11746	0.0018242	0.0454425	DOWN
	PGP	81.513	1.68328	0.540159	3.11626	0.00183159	0.0454425	UP
	INPP5K	167.752	-1.16078	0.372444	-3.11666	0.00182915	0.0454425	DOWN
	OGT	356.746	-0.963629	0.309574	-3.11276	0.00185349	0.0458869	DOWN
	MSRB2	12.0529	3.0905	0.994276	3.10829	0.00188171	0.0464856	UP
	CENPJ	138.191	-1.42186	0.457746	-3.10622	0.00189495	0.0466125	DOWN
	TSC22D1	1713.55	0.906501	0.291829	3.10627	0.00189465	0.0466125	UP
	GCC2	130.879	-1.56464	0.503976	-3.10459	0.00190544	0.0467707	DOWN
	FBXL17	48.8377	-1.59663	0.51495	-3.10055	0.00193163	0.0471699	DOWN
	YWHAE	15035.5	0.846711	0.273116	3.10019	0.001934	0.0471699	UP
	ZNF830	195.027	-1.02788	0.331527	-3.10046	0.00193223	0.0471699	DOWN
	EAF2	109.145	1.24037	0.400522	3.09688	0.00195568	0.0473957	UP
	LTV1	209.349	-1.01942	0.329093	-3.09766	0.00195054	0.0473957	DOWN
	PAXIP1-DT	180.908	1.22338	0.395027	3.09695	0.00195524	0.0473957	UP
	NONO	2872.21	-0.893001	0.288412	-3.09627	0.00195972	0.0473957	DOWN
	WDR43	2206.41	-0.775253	0.250969	-3.08904	0.00200805	0.0480597	DOWN
	CAMTA2	228.763	-0.979053	0.316779	-3.09065	0.00199717	0.0480597	DOWN
	KCTD11	204.5	-0.990992	0.320683	-3.09025	0.00199986	0.0480597	DOWN
	NOVA2	80.3704	1.44411	0.467434	3.08944	0.00200537	0.0480597	UP
	PKIG	207.614	1.09894	0.355497	3.09129	0.00199288	0.0480597	UP
	SLC39A7	688.158	-1.06957	0.346356	-3.08806	0.00201469	0.0481185	DOWN
	PUS10	156.195	1.10977	0.359469	3.08724	0.00202025	0.0481514	UP
	CYP1B1	4208.54	-0.830895	0.269428	-3.08392	0.00204294	0.0484996	DOWN
	ESCO1	369.71	-1.17394	0.380671	-3.08387	0.00204329	0.0484996	DOWN
	PFKFB4	140.788	1.05987	0.343907	3.08186	0.00205711	0.0487274	UP
	MPHOSPH9	640.284	0.91007	0.295658	3.07811	0.00208316	0.0488419	UP
	NIN	58.4863	-1.91209	0.620864	-3.07972	0.00207192	0.0488419	DOWN
	SRSF5	634.496	-1.15118	0.373754	-3.08005	0.00206967	0.0488419	DOWN
	ROGDI	210.706	1.15031	0.373703	3.07814	0.00208298	0.0488419	UP
	DCXR	467.241	0.961563	0.312338	3.0786	0.00207979	0.0488419	UP
	GABPB1	454.202	-0.985122	0.320328	-3.07535	0.00210256	0.0491965	DOWN
	WTAP	391.053	1.10134	0.358423	3.07273	0.00212109	0.0495295	UP
	ACAP2	472.725	-0.861652	0.280676	-3.06992	0.00214114	0.0498442	DOWN
	FGF18	49.6754	1.83612	0.598157	3.06963	0.00214323	0.0498442	UP
	HERPUD1	3425.02	0.823902	0.268552	3.06794	0.0021554	0.0500262	unchanged
	CDKN3	977.249	1.01007	0.329819	3.0625	0.00219496	0.0505412	unchanged
	IFI27L2	57.9944	1.92539	0.62881	3.06195	0.00219897	0.0505412	unchanged
	PPP1R14A	380.938	1.08445	0.354178	3.06188	0.00219955	0.0505412	unchanged
	ATP5PO	4830.46	0.93067	0.303805	3.06338	0.00218852	0.0505412	unchanged
	APOL1	31.7012	-2.73493	0.892548	-3.06418	0.00218266	0.0505412	unchanged
	RIGI	108.998	-1.26347	0.412834	-3.06047	0.00220989	0.0506779	unchanged
	GNL1	465.394	-0.946391	0.309346	-3.05933	0.00221833	0.0507702	unchanged
	EIF4EBP1	4352.64	0.755606	0.247312	3.05527	0.00224857	0.0511667	unchanged
	LDLRAD3	294.574	-0.985201	0.322496	-3.05492	0.00225119	0.0511667	unchanged
	WDR74	186.573	-1.04092	0.340598	-3.05616	0.00224188	0.0511667	unchanged
	ZNF730	960.348	0.914045	0.299233	3.05462	0.00225343	0.0511667	unchanged
	PLXNA1	52.6682	-1.74655	0.572215	-3.05226	0.00227123	0.0514693	unchanged
	POTEE	12.2883	-3.51542	1.15263	-3.04992	0.002289	0.05177	unchanged
	BBS4	635.232	0.875606	0.287253	3.0482	0.00230218	0.051966	unchanged
	RBM25	394.927	-1.18257	0.388032	-3.04761	0.00230671	0.0519664	unchanged
	GPRC5B	85.893	-1.30408	0.428186	-3.04559	0.00232228	0.052215	unchanged
	NASP	345.429	-1.33903	0.440093	-3.04261	0.00234533	0.0526306	unchanged
	LOC105377009	31.6744	-2.56263	0.842989	-3.03994	0.00236627	0.052997	unchanged
	CRYL1	200.56	1.3816	0.454683	3.03861	0.0023767	0.0531274	unchanged
	GLRX	11.8877	3.47503	1.14393	3.03778	0.00238325	0.0531705	unchanged
	LRP8	38.1148	-1.85163	0.609814	-3.03638	0.00239435	0.0532119	unchanged
	TATDN3	658.531	0.879806	0.289704	3.03691	0.00239015	0.0532119	unchanged
	PCDHB11	70.6862	1.34421	0.442864	3.03526	0.00240329	0.0533077	unchanged
	HNRNPA2B1	2711.91	-1.1534	0.38065	-3.03008	0.00244492	0.0541267	unchanged
	ANKFY1	345.418	-1.40358	0.463322	-3.02937	0.00245063	0.0541491	unchanged
	PIGS	487.372	0.830564	0.274348	3.02741	0.00246661	0.0543976	unchanged
	USP2	53.3408	1.72174	0.568938	3.02623	0.00247621	0.054505	unchanged
	GNL2	786.341	-1.02954	0.340955	-3.01958	0.00253123	0.0550841	unchanged
	POLR3GL	304.918	1.01811	0.337136	3.01989	0.00252864	0.0550841	unchanged
	FLVCR1	198.487	-1.07757	0.3568	-3.02011	0.00252685	0.0550841	unchanged
	LOC124900275	47.9813	-1.52975	0.506421	-3.0207	0.00252191	0.0550841	unchanged
	SURF1	116.891	1.66512	0.551023	3.02187	0.00251222	0.0550841	unchanged
	PCNT	116.268	-1.67497	0.554539	-3.02047	0.00252382	0.0550841	unchanged
	TCEAL1	213.095	0.968928	0.321169	3.01688	0.0025539	0.0554727	unchanged
	APH1B	222.762	0.963263	0.319419	3.01567	0.00256409	0.0555892	unchanged
	ZNF26	160.751	-1.2073	0.400628	-3.01351	0.00258248	0.0557916	unchanged
	SMCHD1	224.33	-1.07529	0.356831	-3.01343	0.00258312	0.0557916	unchanged
	H2AC20	96.6755	-3.54818	1.17788	-3.01233	0.00259247	0.0558886	unchanged
	KMT2C	124.486	-1.13585	0.377761	-3.00681	0.00264008	0.0566419	unchanged
	TRIP11	186.238	-1.27523	0.424229	-3.006	0.0026471	0.0566419	unchanged
	NME4	868.5	1.09127	0.362897	3.0071	0.00263752	0.0566419	unchanged
	PABPC1L	40.7207	-1.79272	0.596298	-3.00642	0.00264345	0.0566419	unchanged
	EFR3B	260.046	1.37278	0.456929	3.00436	0.0026614	0.0568424	unchanged
	LSG1	209.999	-1.14507	0.381535	-3.0012	0.00268914	0.0569492	unchanged
	HMGA1	5275.41	-0.962463	0.320697	-3.00116	0.00268952	0.0569492	unchanged
	RSF1	377.135	-1.02607	0.341832	-3.00167	0.00268502	0.0569492	unchanged
	WASHC3	208.527	1.07895	0.359534	3.00098	0.00269114	0.0569492	unchanged
	SERTAD1	415.869	-1.32288	0.440502	-3.00311	0.00267235	0.0569492	unchanged
	AKAP9	172.459	-1.3357	0.445446	-2.99858	0.00271244	0.0572947	unchanged
	TJP1	317.074	-0.965404	0.32236	-2.9948	0.00274628	0.0579032	unchanged
	SLC26A2	145.646	-1.25604	0.419802	-2.99199	0.00277163	0.058331	unchanged
	FGL1	49.471	-1.48373	0.496032	-2.9912	0.00277881	0.0583752	unchanged
	NFIB	489.895	1.1044	0.369478	2.98908	0.0027982	0.0586756	unchanged
	SMIM1	180.73	1.38419	0.463926	2.98365	0.00284834	0.059333	unchanged
	TCAIM	297.876	0.983149	0.329524	2.98354	0.00284936	0.059333	unchanged
	CHD7	262.517	-1.10995	0.371846	-2.98497	0.00283606	0.059333	unchanged
	NOP56	817.853	-0.964333	0.323227	-2.98345	0.00285017	0.059333	unchanged
	ARL2BP	1334.13	0.815403	0.273906	2.97695	0.00291134	0.0604969	unchanged
	TOR1B	242.887	-0.887844	0.298362	-2.97572	0.00292297	0.0606293	unchanged
	MGAT5	111.722	-1.23692	0.415979	-2.97351	0.00294415	0.0609588	unchanged
	BRCA2	263.834	-1.21701	0.409424	-2.97249	0.00295395	0.0610518	unchanged
	FXYD5	19.0082	-2.73981	0.922865	-2.9688	0.0029896	0.061678	unchanged
	TCOF1	730.404	-2.3081	0.777972	-2.96682	0.00300901	0.0618567	unchanged
	ZC3HAV1L	1216.05	0.918163	0.309471	2.96688	0.00300841	0.0618567	unchanged
	RBFOX2	900.947	0.839406	0.283194	2.96407	0.00303599	0.0623	unchanged
	SETD2	178.255	-1.11182	0.375523	-2.96072	0.00306918	0.062869	unchanged
	LOC112268064	15.3018	3.0249	1.02187	2.96017	0.00307469	0.06287	unchanged
	SPTBN1	370.075	-1.2131	0.41008	-2.95821	0.00309435	0.0630481	unchanged
	FUNDC1	636.205	0.767632	0.259466	2.95851	0.00309131	0.0630481	unchanged
	FAM200C	121.517	1.29999	0.439585	2.95731	0.00310332	0.0631191	unchanged
	SRRM2	450.404	-1.23475	0.418269	-2.95205	0.00315667	0.0640909	unchanged
	LOC124901481	89.7585	1.37754	0.467326	2.9477	0.00320145	0.064678	unchanged
	SPAG4	112.111	1.34925	0.457675	2.94806	0.0031978	0.064678	unchanged
	TAF9B	763.287	0.869321	0.294924	2.94761	0.00320244	0.064678	unchanged
	FAM111B	64.2588	-1.84483	0.627604	-2.93949	0.00328758	0.0662813	unchanged
	MFSD10	254.445	-0.958835	0.326405	-2.93756	0.00330801	0.0664802	unchanged
	CSTF2T	419.097	-1.00584	0.342418	-2.93747	0.003309	0.0664802	unchanged
	ERBIN	353.651	-0.866719	0.295308	-2.93497	0.0033358	0.066902	unchanged
	TLR3	167.475	-1.02663	0.3499	-2.93407	0.00334551	0.06698	unchanged
	PUM3	688.633	-0.80383	0.274151	-2.93207	0.00336713	0.0672959	unchanged
	N4BP2	399.113	-0.829491	0.283006	-2.931	0.00337874	0.0673191	unchanged
	FECH	428.179	0.798181	0.272384	2.93035	0.00338584	0.0673191	unchanged
	EIF2S3	18190.2	1.04468	0.356477	2.93058	0.00338332	0.0673191	unchanged
	MXD1	254.867	-0.993103	0.339374	-2.92628	0.00343046	0.067395	unchanged
	LZTFL1	106.958	-1.09907	0.375537	-2.92665	0.00342632	0.067395	unchanged
	EXOSC8	2707.5	0.87088	0.29746	2.92772	0.00341454	0.067395	unchanged
	CREBBP	124.98	-1.33268	0.455269	-2.92723	0.00341993	0.067395	unchanged
	SAFB	797.781	-1.19929	0.409838	-2.92626	0.00343064	0.067395	unchanged
	PTPN1	293.917	-1.02698	0.35068	-2.92855	0.00340551	0.067395	unchanged
	DDX17	1237.01	-0.860524	0.293974	-2.92721	0.00342019	0.067395	unchanged
	ANKRD34A	177.921	1.01919	0.348472	2.92474	0.00344742	0.0676094	unchanged
	HMGCL	865.075	0.924685	0.316285	2.92358	0.00346026	0.0676308	unchanged
	ELF2	90.1933	-1.22607	0.419315	-2.92398	0.00345586	0.0676308	unchanged
	BRCA1	311.397	-1.1828	0.404753	-2.92227	0.00347486	0.067801	unchanged
	TNC	21.8048	-2.73415	0.936584	-2.91928	0.00350843	0.0683401	unchanged
	AFF4	301.969	-1.09776	0.37617	-2.91824	0.00352008	0.0684513	unchanged
	PWP2	828.399	-0.862444	0.29569	-2.91672	0.00353734	0.068671	unchanged
	ATP13A3	231.705	-0.997414	0.34206	-2.9159	0.00354661	0.0687349	unchanged
	EIF4G3	133.546	-1.40901	0.483401	-2.91479	0.00355923	0.0688636	unchanged
	NR4A1	46.211	-1.50778	0.517546	-2.91332	0.00357603	0.0690727	unchanged
	GOT1	2053.11	-0.723163	0.248334	-2.91206	0.00359052	0.0692363	unchanged
	CYB5D2	256.854	0.859729	0.295352	2.91086	0.00360434	0.0692706	unchanged
	BAIAP2	168.248	-1.08487	0.372641	-2.91131	0.00359917	0.0692706	unchanged
	HAUS6	370.178	-0.957336	0.328956	-2.91022	0.00361174	0.0692972	unchanged
	ETF1	1418.75	-0.737351	0.253454	-2.90921	0.0036234	0.0694052	unchanged
	LOC119746555	276.124	1.1844	0.407201	2.90865	0.00362997	0.0694157	unchanged
	MYL6	5062.14	1.02373	0.352096	2.90752	0.00364307	0.06942	unchanged
	ELMO2	522.986	1.03429	0.355695	2.9078	0.00363978	0.06942	unchanged
	PWWP3B	27.9985	2.4767	0.851957	2.90707	0.00364829	0.06942	unchanged
	MDM2	3062.04	0.766497	0.263773	2.9059	0.00366198	0.0695655	unchanged
	LSS	379.863	1.04838	0.360861	2.90523	0.00366982	0.0695995	unchanged
	CNTRL	68.6322	-1.79608	0.618345	-2.90465	0.00367666	0.0696146	unchanged
	ZNHIT6	120.267	-1.30189	0.448738	-2.90123	0.00371698	0.0702625	unchanged
	AJM1	36.0031	2.09285	0.722183	2.89794	0.00375619	0.0704888	unchanged
	UBC	2880.78	-0.980966	0.338367	-2.89912	0.0037421	0.0704888	unchanged
	KLHL26	151.578	1.00486	0.346785	2.89766	0.00375957	0.0704888	unchanged
	NEFH	228.475	-1.20454	0.415621	-2.89818	0.00375335	0.0704888	unchanged
	SH3BGRL	150.055	1.30583	0.450593	2.89803	0.00375514	0.0704888	unchanged
	LINC02982	13.6754	2.70086	0.933065	2.89461	0.0037963	0.0710617	unchanged
	PIGP	207.82	0.971917	0.33606	2.89209	0.00382685	0.0715175	unchanged
	PGLS	220.534	0.898894	0.311034	2.89001	0.00385225	0.0718556	unchanged
	DKKL1	48.402	1.68339	0.582572	2.88959	0.00385743	0.0718556	unchanged
	RGS1	1282.07	-1.02307	0.354161	-2.88872	0.00386809	0.0719377	unchanged
	LPCAT3	219.337	1.00231	0.34706	2.888	0.00387702	0.0719874	unchanged
	NMRAL1	934.467	0.785287	0.272216	2.88479	0.00391672	0.0726075	unchanged
	LAMP1	251.263	1.1366	0.394254	2.88292	0.0039401	0.0729236	unchanged
	ATP5IF1	2987.36	0.91511	0.317725	2.88019	0.00397433	0.0730871	unchanged
	SUMF2	1363.93	0.854667	0.296736	2.88023	0.00397385	0.0730871	unchanged
	LYRM9	64.3151	1.60575	0.5575	2.88026	0.00397345	0.0730871	unchanged
	TUBG2	146.243	1.14721	0.39814	2.88142	0.00395891	0.0730871	unchanged
	GRAMD1C	142.939	1.0733	0.372991	2.87756	0.00400761	0.073115	unchanged
	DDR1	387.988	-1.0799	0.375225	-2.87802	0.00400183	0.073115	unchanged
	BNIP3L	2820.97	0.754198	0.262038	2.8782	0.00399951	0.073115	unchanged
	SNAP23	791.642	0.777943	0.270224	2.87888	0.00399092	0.073115	unchanged
	ZNF280A	121.628	1.1317	0.393097	2.87894	0.00399012	0.073115	unchanged
	CCDC115	309.712	0.871554	0.303201	2.87451	0.00404652	0.073253	unchanged
	ZNHIT2	173.537	-1.02857	0.357942	-2.87356	0.00405871	0.073253	unchanged
	CHD4	551.556	-1.11516	0.388152	-2.87299	0.00406608	0.073253	unchanged
	LOC105372266	30.8175	2.05425	0.714869	2.8736	0.00405821	0.073253	unchanged
	IPO5P1	63.595	1.35329	0.471024	2.87309	0.00406478	0.073253	unchanged
	MB	14.1961	2.96476	1.03175	2.87352	0.0040592	0.073253	unchanged
	PNPLA4	310.288	1.1018	0.383309	2.87445	0.00404728	0.073253	unchanged
	SMC1A	844.338	-1.30455	0.453986	-2.87355	0.00405882	0.073253	unchanged
	CCDC32	345.26	0.943438	0.328595	2.87113	0.00409009	0.0735705	unchanged
	CNOT6L	430.088	0.945085	0.329309	2.8699	0.00410598	0.0737411	unchanged
	GEMIN5	666.74	-0.779998	0.271834	-2.86939	0.00411268	0.0737464	unchanged
	MYL12B	5511.96	-0.882659	0.307791	-2.86772	0.00413441	0.0740206	unchanged
	FANCE	62.8773	1.25458	0.437936	2.86476	0.00417327	0.0744847	unchanged
	CNFN	12.544	4.79053	1.67219	2.86482	0.0041724	0.0744847	unchanged
	PIGX	96.0919	1.23856	0.432445	2.86409	0.00418211	0.0745269	unchanged
	CSPG4	43.3242	1.4782	0.516229	2.86346	0.00419047	0.0745605	unchanged
	ARID1A	205.581	-1.28894	0.450415	-2.86168	0.00421407	0.0748106	unchanged
	NDUFA5	1280.94	0.762128	0.266392	2.86093	0.00422402	0.0748106	unchanged
	DDX11	148.248	-1.32685	0.463736	-2.86122	0.00422008	0.0748106	unchanged
	RAD50	283.903	-1.33867	0.468316	-2.85847	0.00425686	0.0752765	unchanged
	ANO5	16.1274	3.52853	1.23493	2.85727	0.00427301	0.0754462	unchanged
	GAMT	2002.29	0.795995	0.278707	2.85602	0.00428983	0.0756272	unchanged
	ESF1	463.752	-1.004	0.351768	-2.85416	0.00431503	0.0759551	unchanged
	ZBTB1	379.562	-0.93448	0.327641	-2.85214	0.00434258	0.0763234	unchanged
	CIP2A	467.817	-0.904306	0.31712	-2.85162	0.00434967	0.0763314	unchanged
	MCM7	2449.49	-0.933443	0.327538	-2.84988	0.00437358	0.0766343	unchanged
	WNK1	351.567	-1.17495	0.412397	-2.84908	0.00438463	0.0767111	unchanged
	MUC15	134.226	-1.69309	0.594703	-2.84695	0.00441404	0.0771084	unchanged
	GOLGA2	71.0136	-1.60947	0.56556	-2.84579	0.00443016	0.0771764	unchanged
	LDAF1	40.841	1.73978	0.611371	2.8457	0.00443134	0.0771764	unchanged
	ANKRD40	672.226	0.894679	0.314678	2.84316	0.00446692	0.0776785	unchanged
	LINC02672	225.687	-1.07672	0.379028	-2.84075	0.00450083	0.0779373	unchanged
	SLTM	219.056	-1.27303	0.448147	-2.84065	0.00450211	0.0779373	unchanged
	ZNF805	245.922	0.954143	0.335845	2.84102	0.00449697	0.0779373	unchanged
	CEP350	148.281	-1.29674	0.456644	-2.83971	0.00451541	0.0779751	unchanged
	CISH	45.0298	-1.61167	0.567675	-2.83907	0.00452449	0.0779751	unchanged
	JMJD1C	485.228	-0.920937	0.32438	-2.83906	0.00452461	0.0779751	unchanged
	GCAT	592.784	0.915423	0.322869	2.83528	0.00457857	0.0787871	unchanged
	BTAF1	300.085	-1.0328	0.364499	-2.83348	0.00460436	0.0789947	unchanged
	BAZ1A	106.454	-1.1004	0.388297	-2.83391	0.00459821	0.0789947	unchanged
	MIA3	668.944	-0.93761	0.331112	-2.8317	0.00463012	0.0792252	unchanged
	NOL8	283.71	-1.07501	0.379712	-2.83113	0.00463845	0.0792252	unchanged
	AXIN1	45.0622	-1.59286	0.562617	-2.83116	0.00463794	0.0792252	unchanged
	MTF2	972.719	-0.743768	0.26291	-2.82898	0.00466966	0.0796402	unchanged
	MAT2A	331.198	-0.976568	0.345508	-2.82647	0.00470646	0.0799276	unchanged
	AAMP	1128.21	-0.834131	0.295219	-2.82546	0.00472123	0.0799276	unchanged
	TMF1	297.656	-0.81299	0.287642	-2.8264	0.00470748	0.0799276	unchanged
	TMUB1	67.2994	1.68937	0.597766	2.82614	0.00471127	0.0799276	unchanged
	NYNRIN	31.7872	1.77075	0.62661	2.82592	0.00471452	0.0799276	unchanged
	HSP90AA1	2663.95	-0.842522	0.298276	-2.82464	0.00473342	0.0800163	unchanged
	KAT6A	121.904	-1.22498	0.433772	-2.82402	0.0047425	0.0800523	unchanged
	GJA1	386.128	-1.23419	0.437294	-2.82234	0.00476751	0.0803189	unchanged
	GRIA4	161.752	-1.36252	0.482819	-2.82202	0.00477225	0.0803189	unchanged
	BPTF	159.21	-1.28691	0.456161	-2.82117	0.00478487	0.0804138	unchanged
	TMCC3	289.581	1.22155	0.433491	2.81793	0.00483336	0.0809923	unchanged
	PAN3	504.081	0.861009	0.305507	2.81829	0.00482796	0.0809923	unchanged
	CDK11A	35.6472	-1.82318	0.647819	-2.81434	0.00488775	0.0816658	unchanged
	TRDMT1	106.757	1.13024	0.401573	2.81453	0.00488484	0.0816658	unchanged
	PIM1	1786.97	-0.783907	0.278688	-2.81285	0.00491041	0.0818775	unchanged
	EEA1	150.781	-1.16993	0.415962	-2.81258	0.00491464	0.0818775	unchanged
	BUD23	1493.06	-0.750487	0.266896	-2.81191	0.0049249	0.0819299	unchanged
	FUBP1	904.985	-0.824587	0.293603	-2.80851	0.0049771	0.082671	unchanged
	DHX33	147.639	-1.06069	0.377727	-2.80808	0.00498382	0.082671	unchanged
	GBP1	63.6119	-1.58509	0.564916	-2.80589	0.00501777	0.0829106	unchanged
	KIAA1143	214.864	-0.894787	0.318903	-2.80583	0.00501877	0.0829106	unchanged
	TESK1	25.3942	-1.84429	0.657323	-2.80576	0.00501987	0.0829106	unchanged
	CDC42	5870.23	1.05497	0.376686	2.80067	0.00509969	0.0841084	unchanged
	CCDC90B	1319.86	0.879434	0.314102	2.79984	0.00511286	0.0842049	unchanged
	WDR55	370.796	-0.848249	0.303063	-2.79891	0.00512747	0.0842412	unchanged
	LINC03073	36.688	1.59419	0.569604	2.79877	0.0051297	0.0842412	unchanged
	PON2	251.267	0.914703	0.326968	2.79753	0.00514949	0.0843675	unchanged
	PPP2R3C	384.815	0.788243	0.28178	2.79737	0.00515204	0.0843675	unchanged
	MFAP1	459.023	-0.907508	0.324527	-2.7964	0.00516747	0.0844999	unchanged
	ERMARD	97.6705	1.14852	0.410891	2.7952	0.00518681	0.0846958	unchanged
	SCOC	2095.52	0.901964	0.322919	2.79316	0.00521954	0.0851095	unchanged
	AKR1B1	1844.91	0.727807	0.26063	2.79249	0.00523034	0.0851651	unchanged
	MRPL41	1785.45	1.06213	0.380432	2.7919	0.00523992	0.0852005	unchanged
	NLRX1	157.415	0.906352	0.324817	2.79035	0.00526516	0.0854281	unchanged
	SON	1426.09	-0.776967	0.27847	-2.79013	0.00526876	0.0854281	unchanged
	SRA1	1743.05	0.844199	0.30269	2.78899	0.00528721	0.0856067	unchanged
	IFT43	474.626	0.953156	0.341812	2.78854	0.00529468	0.0856073	unchanged
	LRG1	28.8449	-1.96295	0.704883	-2.78479	0.00535624	0.0864811	unchanged
	CENPV	39.8135	1.69063	0.607281	2.78393	0.00537047	0.0865894	unchanged
	LOC100240734	24.5831	2.19227	0.787626	2.78339	0.00537942	0.0866125	unchanged
	NDUFA8	1176.52	0.770255	0.276815	2.78256	0.00539319	0.0867129	unchanged
	LMNB1	2055.42	-0.965529	0.347291	-2.78017	0.005433	0.0872311	unchanged
	PEX19	1701.69	0.689848	0.248461	2.77649	0.00549499	0.0877524	unchanged
	KIF3A	158.274	-1.06992	0.385335	-2.77659	0.00549322	0.0877524	unchanged
	STX8	468.564	0.952305	0.342996	2.77643	0.00549596	0.0877524	unchanged
	JAK3	274.654	1.05616	0.380383	2.77657	0.00549353	0.0877524	unchanged
	YTHDC1	140.156	-1.07475	0.387199	-2.7757	0.00550837	0.0878288	unchanged
	NFYA	126.397	-1.14243	0.411754	-2.77454	0.005528	0.0878983	unchanged
	SAMD10	72.2953	-1.33098	0.479691	-2.77467	0.00552577	0.0878983	unchanged
	TP53INP1	301.568	0.996585	0.359254	2.77404	0.00553644	0.0879011	unchanged
	NCR3LG1	88.8864	-1.17437	0.423404	-2.77363	0.00554345	0.0879011	unchanged
	WASHC2A	188.067	-1.29334	0.466458	-2.77267	0.00555982	0.0880239	unchanged
	PINCR	175.497	1.59644	0.575859	2.77228	0.00556649	0.0880239	unchanged
	MAPK12	177.375	0.906499	0.327062	2.77164	0.0055774	0.0880755	unchanged
	MAGOH	366.294	-0.929539	0.335449	-2.77103	0.00558786	0.0881197	unchanged
	ALDOA	259.536	1.00438	0.362689	2.76925	0.00561851	0.088482	unchanged
	SKIL	1824.27	0.848245	0.306496	2.76756	0.00564773	0.0885786	unchanged
	THAP9	177.047	0.942221	0.340347	2.76841	0.00563303	0.0885786	unchanged
	NAT10	632.449	-1.05819	0.382297	-2.76797	0.00564063	0.0885786	unchanged
	PARL	1336.56	0.800464	0.289518	2.76481	0.00569554	0.0889648	unchanged
	KLLN	47.4297	1.63362	0.590758	2.76529	0.00568714	0.0889648	unchanged
	FAM234B	742.495	0.771295	0.278953	2.76497	0.00569289	0.0889648	unchanged
	UBXN6	28.3559	2.09909	0.759962	2.7621	0.00574316	0.0895871	unchanged
	RBM39	1125.32	-0.767708	0.278233	-2.75923	0.00579381	0.0901917	unchanged
	TRAPPC2	275.787	0.909548	0.329664	2.75901	0.00579759	0.0901917	unchanged
	CGGBP1	758.28	0.757329	0.274648	2.75745	0.00582539	0.0903606	unchanged
	TAF3	156.677	-0.968106	0.35119	-2.75664	0.00583984	0.0903606	unchanged
	RAB34	2993.46	-0.789379	0.286244	-2.75772	0.00582065	0.0903606	unchanged
	PCSK1N	69.3015	1.81469	0.658251	2.75683	0.00583644	0.0903606	unchanged
	SMG1	171.64	-1.18814	0.431305	-2.75476	0.00587345	0.0907585	unchanged
	MARCHF6-DT	43.5585	1.58832	0.576947	2.75297	0.00590572	0.090963	unchanged
	NOP2	706.85	-0.901842	0.327543	-2.75335	0.00589881	0.090963	unchanged
	F8	46.7933	1.53301	0.556908	2.75271	0.00591038	0.090963	unchanged
	PCDH1	41.4954	-2.02397	0.735809	-2.75067	0.00594727	0.0914085	unchanged
	DSTN	1603.84	0.875194	0.318359	2.74908	0.0059763	0.0917322	unchanged
	ORMDL3	174.496	-1.04555	0.380422	-2.74841	0.00598855	0.0917978	unchanged
	CDK11B	44.821	-1.79981	0.655042	-2.74762	0.00600295	0.0918962	unchanged
	SH3BGR	41.3377	2.09256	0.761985	2.74619	0.00602909	0.0921739	unchanged
	KPNA4	216.916	-0.883657	0.321877	-2.74533	0.00604506	0.0922953	unchanged
	TOP2B	258.011	-0.981664	0.357912	-2.74275	0.0060927	0.0925319	unchanged
	ELL3	75.699	1.22643	0.447054	2.74336	0.00608148	0.0925319	unchanged
	GABARAP	1856.77	0.718656	0.261983	2.74314	0.00608548	0.0925319	unchanged
	TCF20	62.9113	-1.4813	0.540022	-2.74304	0.00608729	0.0925319	unchanged
	ANAPC16	1539.14	0.780601	0.284662	2.7422	0.00610291	0.0925648	unchanged
	KCTD15	141.356	-1.06134	0.387303	-2.74033	0.00613767	0.0928473	unchanged
	DHDH	16.2086	2.66598	0.97285	2.74038	0.00613687	0.0928473	unchanged
	KDELR3	445.472	-0.931237	0.340211	-2.73724	0.00619574	0.0936029	unchanged
	TP53TG1	83.4293	1.40872	0.514897	2.73593	0.00622034	0.0938514	unchanged
	AP2A1	421.275	0.836198	0.306187	2.73101	0.0063141	0.0951413	unchanged
	MCL1	995.889	-0.720056	0.264155	-2.72588	0.00641304	0.0965057	unchanged
	SLC25A30	71.1495	1.25466	0.460802	2.72277	0.00647365	0.0972907	unchanged
	RANBP2	217.626	-1.08331	0.397946	-2.72227	0.00648356	0.0973125	unchanged
	NFE2L3	24.0642	-1.9371	0.712142	-2.7201	0.00652617	0.0978245	unchanged
	CTPS1	1141.96	-0.777054	0.285944	-2.7175	0.00657769	0.0982853	unchanged
	RAB33B	338.68	0.991372	0.364812	2.71749	0.00657793	0.0982853	unchanged
	PMM2	257.491	-0.951755	0.350263	-2.71726	0.00658252	0.0982853	unchanged
	EPC1	168.97	-0.969268	0.356866	-2.71606	0.00660639	0.0985139	unchanged
	PRDM10	29.0071	-1.89034	0.696484	-2.71412	0.00664516	0.0989638	unchanged
	TDRD3	374.127	0.848453	0.312857	2.71196	0.00668877	0.0994846	unchanged
	NCBP2	1225.83	-0.752377	0.277576	-2.71053	0.00671766	0.0996386	unchanged
	POM121C	104.721	-1.2104	0.446756	-2.70931	0.00674234	0.0996386	unchanged
	AAMDC	40.4329	1.52931	0.564128	2.71092	0.00670971	0.0996386	unchanged
	LOC124905134	33.9245	1.65676	0.611409	2.70975	0.00673344	0.0996386	unchanged
	PDK3	238.465	0.845054	0.311908	2.70931	0.0067424	0.0996386	unchanged
	SNAPC3	1089.8	0.732809	0.270536	2.70873	0.0067541	0.0996835	unchanged
	WIPI1	73.8082	1.31236	0.484715	2.70749	0.00677937	0.0999284	unchanged
	PIK3R3	81.7141	1.31278	0.485266	2.70529	0.00682452	0.100465	unchanged
	ATP1B2	36.4585	1.62036	0.599128	2.70454	0.00683999	0.100564	unchanged
	CIMAP3	34.7035	1.83783	0.680304	2.70149	0.00690299	0.101116	unchanged
	ITPRIP	101.357	-1.06193	0.393015	-2.70201	0.00689221	0.101116	unchanged
	PIR	101.833	1.10114	0.407611	2.70145	0.00690388	0.101116	unchanged
	ZDHHC4	698.885	0.834831	0.309311	2.699	0.0069548	0.101733	unchanged
	LIPT2	96.8761	1.17738	0.436552	2.697	0.00699679	0.102217	unchanged
	BMS1	656.573	-1.01127	0.375178	-2.69543	0.00702976	0.102569	unchanged
	MAT2B	1985.51	0.73177	0.271616	2.69414	0.00705711	0.10279	unchanged
	LINC02334	28.3505	-2.01413	0.74767	-2.69387	0.00706279	0.10279	unchanged
	ZNF436-AS1	19.6036	2.39239	0.888664	2.69211	0.00710005	0.10318	unchanged
	SUZ12P1	81.8057	1.50104	0.557643	2.69177	0.00710749	0.10318	unchanged
	PRDX3	11352.5	0.759137	0.2823	2.68911	0.00716423	0.103744	unchanged
	MICAL3	52.892	-1.51369	0.562985	-2.68869	0.00717339	0.103744	unchanged
	INTS6L	161.202	-0.915588	0.340515	-2.68883	0.00717027	0.103744	unchanged
	SVBP	121.385	1.0786	0.401302	2.68776	0.00719328	0.103771	unchanged
	SFMBT1	140.682	-0.986322	0.366913	-2.68816	0.00718467	0.103771	unchanged
	ZFP62	299.503	0.869012	0.3234	2.68711	0.00720726	0.103842	unchanged
	DAP	197.88	0.883099	0.32894	2.68468	0.00725993	0.10447	unchanged
	ADNP	621.892	0.743025	0.276887	2.6835	0.00728561	0.104709	unchanged
	TET2	261.47	-1.13305	0.422547	-2.68149	0.00732955	0.104753	unchanged
	SNX3	296.292	1.14561	0.427452	2.68009	0.00736031	0.104753	unchanged
	B4GALT1	511.415	0.810154	0.302123	2.68154	0.0073284	0.104753	unchanged
	ZDHHC12	513.696	0.817333	0.30475	2.68198	0.00731887	0.104753	unchanged
	CHORDC1	741.496	-0.980406	0.365819	-2.68003	0.0073615	0.104753	unchanged
	NDUFB10	2242.53	0.673667	0.251275	2.681	0.00734035	0.104753	unchanged
	ADA	198.546	1.45969	0.544593	2.68034	0.00735475	0.104753	unchanged
	MRPL40	653.022	1.01605	0.379009	2.68081	0.0073444	0.104753	unchanged
	PRKAB2	334.546	0.776218	0.289723	2.67918	0.00738037	0.104794	unchanged
	RMND5A	1213.22	0.871749	0.32547	2.67843	0.00739678	0.104794	unchanged
	SACS	135.21	-1.09606	0.409188	-2.67862	0.00739256	0.104794	unchanged
	FBXL20	190.741	0.943574	0.35231	2.67825	0.00740078	0.104794	unchanged
	LYAR	265.642	-0.931056	0.347852	-2.67659	0.00743761	0.104856	unchanged
	SCAF11	854.853	-0.79651	0.297471	-2.6776	0.00741515	0.104856	unchanged
	NAA16	252.811	-0.819882	0.306336	-2.67641	0.00744155	0.104856	unchanged
	TRMT61A	77.1958	-1.1642	0.434939	-2.6767	0.0074351	0.104856	unchanged
	PRUNE1	630.673	0.716996	0.26799	2.67546	0.00746268	0.105025	unchanged
	KANK4	151.454	-1.08435	0.405529	-2.67392	0.00749695	0.105122	unchanged
	UBB	16513.7	0.754747	0.28218	2.6747	0.00747964	0.105122	unchanged
	ATP5PF	4176.65	0.676455	0.252968	2.67408	0.0074935	0.105122	unchanged
	TMEM126A	605.08	0.855819	0.32034	2.67159	0.00754921	0.105726	unchanged
	TP53I13	263.644	0.881769	0.330286	2.66971	0.00759168	0.106191	unchanged
	DNAJA3	1124.2	-0.675738	0.253389	-2.6668	0.00765773	0.106985	unchanged
	SLC48A1	469.488	0.950133	0.356424	2.66574	0.00768187	0.107192	unchanged
	IFI6	153.105	1.06674	0.40082	2.66141	0.00778153	0.107283	unchanged
	SEMA4C	134.103	-0.990995	0.372193	-2.66259	0.00775427	0.107283	unchanged
	UXS1	328.497	-0.757433	0.284531	-2.66204	0.00776679	0.107283	unchanged
	CRCP	166.952	-1.09951	0.413129	-2.66142	0.00778122	0.107283	unchanged
	CDK20	52.7759	-1.35265	0.508191	-2.6617	0.00777471	0.107283	unchanged
	CD151	624.866	-0.73362	0.275414	-2.6637	0.00772855	0.107283	unchanged
	MIDEAS	385.433	-0.913029	0.342931	-2.66243	0.00775783	0.107283	unchanged
	ELOB	2851.08	0.810416	0.304104	2.66493	0.00770044	0.107283	unchanged
	POLI	438.891	0.734095	0.275595	2.66368	0.00772917	0.107283	unchanged
	ARHGEF9	184.234	0.931217	0.349591	2.66373	0.00772785	0.107283	unchanged
	FABP3	103.441	1.05007	0.395038	2.65814	0.00785722	0.107589	unchanged
	ATP2B4	103.453	1.10024	0.413716	2.65942	0.00782759	0.107589	unchanged
	H1-10	28.9706	1.69803	0.638686	2.65862	0.00784606	0.107589	unchanged
	CLIP2	46.9601	-1.82202	0.685236	-2.65897	0.00783789	0.107589	unchanged
	RMI1	459.732	0.94683	0.356209	2.65807	0.00785893	0.107589	unchanged
	PDZD8	249.354	0.844515	0.317722	2.65803	0.00785984	0.107589	unchanged
	LSR	80.6425	-1.1964	0.450674	-2.6547	0.00793801	0.10853	unchanged
	DDX60	141.288	-1.14225	0.430399	-2.65395	0.00795567	0.108643	unchanged
	FAM210A	895.607	0.915814	0.345211	2.65291	0.00798021	0.108848	unchanged
	RNF170	372.162	0.803558	0.303029	2.65175	0.00800753	0.108963	unchanged
	CES3	15.5527	2.30951	0.870873	2.65195	0.00800278	0.108963	unchanged
	ITGAV	1369.26	-0.87999	0.332045	-2.65022	0.00804403	0.10933	unchanged
	RSPRY1	720.618	0.859506	0.324643	2.64754	0.00810788	0.110068	unchanged
	INTS4	277.494	-0.762332	0.288195	-2.64519	0.00816439	0.110705	unchanged
	BPGM	369.303	0.787363	0.297741	2.64446	0.00818215	0.110815	unchanged
	PRDM2	141.16	-1.16843	0.442039	-2.64326	0.00821114	0.111077	unchanged
	FIP1L1	677.187	-0.711484	0.26927	-2.64228	0.00823509	0.11127	unchanged
	SGO1	438.724	0.757432	0.286717	2.64175	0.00824798	0.111314	unchanged
	C1orf50	89.2649	1.37914	0.522982	2.63708	0.00836237	0.112726	unchanged
	SNRNP48	133.871	-0.9613	0.36486	-2.63471	0.00842101	0.113251	unchanged
	SNRNP70	48.0285	1.37158	0.520511	2.63506	0.00841217	0.113251	unchanged
	C22orf39	301.006	0.777335	0.295255	2.63276	0.00846954	0.11377	unchanged
	TNFAIP8	88.9325	1.13783	0.432445	2.63116	0.00850931	0.114069	unchanged
	SPTLC2	238.622	-0.829692	0.315344	-2.63107	0.00851159	0.114069	unchanged
	DCAKD	425.428	0.736906	0.280128	2.63061	0.00852318	0.114092	unchanged
	LIPA	4868.84	-0.965237	0.36801	-2.62286	0.00871962	0.11645	unchanged
	CTSC	738.99	-0.706508	0.269348	-2.62303	0.00871505	0.11645	unchanged
	HIVEP1	41.0117	-1.59762	0.609381	-2.62171	0.00874907	0.116708	unchanged
	PPP2R5B	20.0603	1.88209	0.718225	2.62048	0.00878069	0.116995	unchanged
	ZGRF1	115.949	-0.972251	0.371479	-2.61725	0.00886422	0.117971	unchanged
	MRPL37	3935.64	0.693397	0.264996	2.61664	0.00888006	0.118045	unchanged
	LAMC1	589.114	-0.907895	0.347331	-2.61391	0.00895114	0.118579	unchanged
	EPN2	128.466	-1.03664	0.396542	-2.61419	0.00894387	0.118579	unchanged
	EPOR	255.821	0.776076	0.296842	2.61444	0.00893731	0.118579	unchanged
	WRN	128.965	-0.976723	0.373913	-2.61217	0.00899706	0.119051	unchanged
	RCHY1	1098.55	0.856458	0.327936	2.61166	0.00901041	0.119091	unchanged
	GMPPA	715.981	0.719008	0.275377	2.61099	0.00902802	0.119186	unchanged
	RRS1	229.086	-0.907571	0.347791	-2.60953	0.00906679	0.119561	unchanged
	PPP6R1	130.418	-1.027	0.393687	-2.60868	0.00908935	0.119722	unchanged
	DHDDS	344.782	0.726787	0.278777	2.60706	0.00913242	0.119926	unchanged
	IGF2R	146.44	-1.11486	0.427649	-2.60695	0.00913528	0.119926	unchanged
	ARID3A	1116.63	0.999973	0.383584	2.60692	0.0091361	0.119926	unchanged
	PHF3	286.915	-1.04925	0.402609	-2.60614	0.00915695	0.119926	unchanged
	RBM19	139.342	-1.14141	0.437956	-2.60621	0.00915504	0.119926	unchanged
	EDARADD	33.6538	2.00484	0.769597	2.60505	0.0091861	0.120034	unchanged
	NUDCD1	758.093	-0.820317	0.314851	-2.60541	0.00917644	0.120034	unchanged
	PPP1R15B	645.49	-0.782577	0.300454	-2.60465	0.00919693	0.12004	unchanged
	EFHD1	15.3434	2.26382	0.869438	2.60377	0.00922052	0.120068	unchanged
	GABPA	338.345	-0.739043	0.283876	-2.6034	0.00923042	0.120068	unchanged
	WDR45	524.265	-0.7466	0.286778	-2.60341	0.0092301	0.120068	unchanged
	OTUD4	107.362	-1.08737	0.417803	-2.60258	0.00925246	0.120073	unchanged
	CCDC85B	41.6648	1.71065	0.65736	2.60231	0.00925989	0.120073	unchanged
	PCTP	217.259	0.854332	0.328354	2.60186	0.00927185	0.120073	unchanged
	SDF2L1	671.072	0.936393	0.359896	2.60184	0.00927246	0.120073	unchanged
	AQP3	20.6747	2.02906	0.780181	2.60076	0.0093018	0.120182	unchanged
	THOC2	527.552	-0.814214	0.313035	-2.60103	0.00929435	0.120182	unchanged
	TARDBP	1125.49	-0.878375	0.33816	-2.59752	0.00939005	0.120938	unchanged
	SLC3A1	16.8623	2.60333	1.00217	2.59769	0.00938531	0.120938	unchanged
	MAP3K2	148.896	-0.954467	0.367517	-2.59707	0.00940231	0.120938	unchanged
	DYNC1H1	986.139	-0.975584	0.375618	-2.59728	0.00939657	0.120938	unchanged
	PIAS4	524.192	0.870905	0.335406	2.59657	0.00941599	0.120979	unchanged
	HEXB	1784.09	-0.710558	0.273858	-2.59463	0.00946941	0.121259	unchanged
	SELENOH	927.327	-0.76014	0.292936	-2.5949	0.00946174	0.121259	unchanged
	RPL23A	4096.81	-0.973393	0.375131	-2.59481	0.00946441	0.121259	unchanged
	GIGYF2	281.955	-1.17262	0.452217	-2.59305	0.00951298	0.121547	unchanged
	SMDT1	449.245	0.972354	0.374962	2.5932	0.00950868	0.121547	unchanged
	DHRS7B	405.372	-0.802715	0.309638	-2.59243	0.00952999	0.121629	unchanged
	PPOX	469.144	0.854472	0.329814	2.59077	0.00957619	0.122083	unchanged
	NCOA6	76.4938	-1.28004	0.494371	-2.58924	0.00961889	0.122492	unchanged
	RRP12	440.634	-0.929548	0.359432	-2.58615	0.00970534	0.123456	unchanged
	MRPS10	1391.28	0.698588	0.270169	2.58574	0.00971698	0.123468	unchanged
	NUDT16L1	420.498	0.893774	0.345838	2.58437	0.00975559	0.123822	unchanged
	BAIAP2L1	127.373	1.03732	0.401484	2.58372	0.00977397	0.123918	unchanged
	XKR7	32.4802	-1.76674	0.684034	-2.58283	0.00979945	0.123968	unchanged
	TTLL1	74.3815	1.27671	0.494254	2.5831	0.00979166	0.123968	unchanged
	ODF2	274.286	-1.13685	0.440415	-2.58132	0.00984245	0.124023	unchanged
	OSBPL1A	309.217	0.74941	0.290262	2.58184	0.00982743	0.124023	unchanged
	QTRT1	444.9	-0.742952	0.287722	-2.58219	0.00981752	0.124023	unchanged
	POLA1	277.117	-0.970483	0.375987	-2.58116	0.00984683	0.124023	unchanged
	UBE2D4	274.047	1.0014	0.388326	2.57877	0.00991532	0.124613	unchanged
	ATAD5	186.879	-0.941229	0.364949	-2.57907	0.00990678	0.124613	unchanged
	ITGB1BP1	728.998	0.762696	0.295958	2.57704	0.00996494	0.124692	unchanged
	CEP295	139.137	-1.11411	0.432251	-2.57746	0.00995302	0.124692	unchanged
	TUBB3	54.6197	1.25515	0.487015	2.57724	0.00995938	0.124692	unchanged
	ETS2	18.973	-2.53629	0.983846	-2.57793	0.00993945	0.124692	unchanged
	SRSF1	2450.25	-0.889747	0.345367	-2.57623	0.00998832	0.124849	unchanged
	IL6R	86.7024	-1.39634	0.542459	-2.5741	0.0100502	0.125017	unchanged
	SLC40A1	102.085	1.34516	0.52256	2.57417	0.0100481	0.125017	unchanged
	STK17B	181.315	1.14385	0.444513	2.57327	0.0100742	0.125017	unchanged
	ISL1-DT	119.331	-0.993545	0.3861	-2.57328	0.0100739	0.125017	unchanged
	STK10	127.566	-1.07009	0.415758	-2.57382	0.0100581	0.125017	unchanged
	PLGRKT	577.419	0.893548	0.34722	2.57344	0.0100693	0.125017	unchanged
	ATP11A	41.0209	-1.57883	0.61358	-2.57315	0.0100778	0.125017	unchanged
	PYGM	165.358	0.936234	0.363963	2.57233	0.0101016	0.125178	unchanged
	NIPAL3	126.495	1.00362	0.390285	2.57151	0.0101255	0.125338	unchanged
	PABIR3	35.019	1.43832	0.559424	2.57108	0.0101383	0.125362	unchanged
	H2AC12	25.2235	-2.48799	0.968169	-2.56979	0.0101759	0.125692	unchanged
	LOC124902686	44.9629	1.3108	0.510391	2.56823	0.010222	0.126126	unchanged
	INCENP	16.5355	-2.49756	0.972961	-2.56697	0.0102592	0.12645	unchanged
	ZSCAN25	142.227	-1.13887	0.443864	-2.5658	0.0102939	0.126742	unchanged
	EXOSC6	463.108	1.02382	0.399273	2.56422	0.0103408	0.127037	unchanged
	ARHGAP27	47.7496	-1.50228	0.585851	-2.56426	0.0103395	0.127037	unchanged
	TNNT1	1085.44	0.77108	0.300748	2.56388	0.010351	0.127037	unchanged
	MRTO4	652.169	-0.833013	0.325019	-2.56297	0.0103782	0.127235	unchanged
	STRADB	325.948	0.970575	0.378831	2.56203	0.0104064	0.127445	unchanged
	PNPO	694.234	0.783074	0.305708	2.56151	0.0104219	0.127499	unchanged
	MED22	144.373	-0.946084	0.369545	-2.56013	0.0104632	0.127869	unchanged
	SENP5	1348.46	0.746781	0.29184	2.55887	0.0105012	0.128062	unchanged
	LIPT2-AS1	19.3948	1.87126	0.731185	2.55922	0.0104908	0.128062	unchanged
	SEC23A	3217.8	0.630318	0.246387	2.55825	0.0105201	0.128156	unchanged
	CAMTA1	881.591	0.911634	0.356617	2.55634	0.010578	0.128726	unchanged
	KCNN3	35.8683	1.50554	0.589517	2.55385	0.010654	0.129512	unchanged
	RNF34	887.232	0.650591	0.254899	2.55235	0.0106999	0.129934	unchanged
	ASH1L	397.686	-0.914288	0.358368	-2.55126	0.0107335	0.129967	unchanged
	KIF15	232.306	-1.0853	0.425415	-2.55116	0.0107365	0.129967	unchanged
	HARBI1	143.377	0.990514	0.388177	2.55171	0.0107196	0.129967	unchanged
	ATP5MF	1074.39	0.69716	0.273468	2.54933	0.0107929	0.130375	unchanged
	FMR1	146.692	-0.92876	0.364299	-2.54944	0.0107895	0.130375	unchanged
	ROCK1	339.724	-0.913338	0.358652	-2.54659	0.0108782	0.131268	unchanged
	ECI1	97.0483	1.10202	0.433013	2.54501	0.0109274	0.131586	unchanged
	ASXL1	144.499	-0.887428	0.348693	-2.54501	0.0109274	0.131586	unchanged
	MAK16	609.76	-0.749937	0.294913	-2.54291	0.0109933	0.132104	unchanged
	THAP11	211.546	0.801717	0.315259	2.54304	0.0109891	0.132104	unchanged
	DDX27	478.673	-0.785116	0.308923	-2.54146	0.0110391	0.132515	unchanged
	PMS2P1	175.072	0.921446	0.362936	2.53887	0.0111213	0.133224	unchanged
	PFKP	779.44	-0.729997	0.287521	-2.53893	0.0111192	0.133224	unchanged
	PSMB10	600.884	-0.779012	0.306974	-2.53771	0.011158	0.133525	unchanged
	SAA1	46.055	-1.64209	0.647273	-2.53694	0.0111827	0.133681	unchanged
	EIF4EBP2	183.222	1.04543	0.412212	2.53614	0.0112082	0.133847	unchanged
	SPTBN4	107.903	0.989611	0.390327	2.53534	0.0112338	0.134014	unchanged
	SFN	25.2442	-2.1558	0.850882	-2.5336	0.0112896	0.134427	unchanged
	WDFY3-AS2	17.0275	1.94591	0.76806	2.53354	0.0112918	0.134427	unchanged
	OTUD7B	167.876	0.949639	0.375046	2.53206	0.0113394	0.134855	unchanged
	SNCB	15.3814	2.27223	0.898075	2.53011	0.0114026	0.135466	unchanged
	YOD1	332.047	-0.976614	0.386117	-2.52932	0.0114283	0.135632	unchanged
	XIRP2	16.1979	2.49855	0.988198	2.52839	0.0114587	0.135852	unchanged
	ZNF638	631.242	-0.842383	0.333235	-2.5279	0.0114747	0.135902	unchanged
	ANGEL1	499.072	0.683078	0.270298	2.52713	0.0114998	0.13606	unchanged
	ANAPC13	1126.26	0.643278	0.254647	2.52616	0.0115318	0.136298	unchanged
	MACF1	112.484	-1.25426	0.496757	-2.52489	0.0115734	0.136649	unchanged
	R3HDM2	197.69	1.10658	0.438534	2.52337	0.0116237	0.136912	unchanged
	GIHCG	72.6611	1.1228	0.445001	2.52313	0.0116314	0.136912	unchanged
	QPCTL	31.5383	-1.57497	0.624125	-2.52348	0.0116199	0.136912	unchanged
	ANKRD39	440.2	0.738791	0.293015	2.52134	0.0116909	0.137192	unchanged
	RFPL4B	26.9299	-4.35981	1.72906	-2.5215	0.0116856	0.137192	unchanged
	RRP1B	536.171	-0.975929	0.386982	-2.5219	0.0116723	0.137192	unchanged
	DHRS4-AS1	122.491	1.04459	0.414516	2.52002	0.0117348	0.137567	unchanged
	ETFA	2142.73	0.681224	0.270474	2.51863	0.0117813	0.137708	unchanged
	ZNF232-AS1	20.3164	2.3386	0.928525	2.51862	0.0117815	0.137708	unchanged
	PBDC1	368.049	-0.730103	0.289886	-2.51859	0.0117827	0.137708	unchanged
	DAP3	1606.16	-0.655243	0.260346	-2.51681	0.0118421	0.137843	unchanged
	WDR46	711.889	-0.684744	0.272002	-2.51742	0.0118218	0.137843	unchanged
	RELA-DT	42.2787	1.44661	0.574719	2.51708	0.0118333	0.137843	unchanged
	MAPK7	73.1283	1.11813	0.444187	2.51724	0.0118278	0.137843	unchanged
	MTPAP	1638.15	0.772284	0.307327	2.51291	0.0119741	0.139098	unchanged
	TMLHE	354.407	0.832525	0.331285	2.51302	0.0119703	0.139098	unchanged
	ERVV-2	51.7225	1.36074	0.54185	2.51129	0.0120289	0.139594	unchanged
	PPP1R8	381.468	-0.851559	0.339198	-2.5105	0.0120559	0.139766	unchanged
	ITSN2	168.787	-0.922864	0.36784	-2.50888	0.0121116	0.140226	unchanged
	HNRNPH3	601.343	-0.884654	0.352644	-2.50863	0.01212	0.140226	unchanged
	QSER1	296.025	-0.781415	0.311586	-2.50786	0.0121465	0.140392	unchanged
	AKR1A1	1605.9	0.713251	0.284586	2.50628	0.012201	0.14074	unchanged
	EPB41L5	286.18	0.816718	0.325832	2.50656	0.0121911	0.14074	unchanged
	LMOD1	21.0531	1.75375	0.699861	2.50586	0.0122153	0.140764	unchanged
	APTR	70.7607	1.16104	0.463453	2.50519	0.0122387	0.140892	unchanged
	ELOA	869.655	-0.767034	0.306343	-2.50384	0.0122854	0.141216	unchanged
	DIO3	66.4792	-1.60379	0.640578	-2.50367	0.0122914	0.141216	unchanged
	OSBPL8	687.499	-0.737294	0.29453	-2.50329	0.0123044	0.141225	unchanged
	HM13	1170.29	-0.694021	0.277372	-2.50213	0.0123447	0.141546	unchanged
	ZNF684	106.653	-1.12844	0.451449	-2.4996	0.0124333	0.141688	unchanged
	AHCTF1P1	23.1536	-1.76409	0.705944	-2.49891	0.0124576	0.141688	unchanged
	H2BC4	61.7627	1.23945	0.495909	2.49935	0.0124421	0.141688	unchanged
	HLA-B	1481.62	-0.648141	0.259175	-2.50079	0.0123918	0.141688	unchanged
	WASL-DT	37.0074	1.50169	0.600847	2.49929	0.0124442	0.141688	unchanged
	ADK	732.337	0.730618	0.292409	2.49862	0.0124678	0.141688	unchanged
	ARL2	917.277	0.652593	0.261092	2.49947	0.0124378	0.141688	unchanged
	RUSF1	121.102	1.14179	0.456534	2.50101	0.012384	0.141688	unchanged
	CMC2	953.003	0.735325	0.294183	2.49955	0.0124351	0.141688	unchanged
	AGAP1	67.8451	-1.28667	0.515316	-2.49685	0.0125301	0.142254	unchanged
	MFSD2A	73.9139	-1.27957	0.512725	-2.49563	0.0125734	0.142471	unchanged
	TNRC6B	1456.91	0.81834	0.327911	2.49562	0.0125739	0.142471	unchanged
	SECISBP2L	108.032	-1.06246	0.425964	-2.49425	0.0126223	0.142879	unchanged
	ZNF629	99.8589	-1.31746	0.528333	-2.49362	0.0126447	0.142992	unchanged
	SCN9A	77.6871	1.65552	0.664277	2.49222	0.0126948	0.143418	unchanged
	NOC3L	682.204	-0.649475	0.260664	-2.49162	0.0127164	0.14352	unchanged
	UNC13D	32.2211	1.61885	0.650128	2.49005	0.0127726	0.144014	unchanged
	SERPINI1	25.4824	1.88017	0.755761	2.48778	0.0128541	0.14465	unchanged
	GLTP	290.291	0.827957	0.332784	2.48797	0.0128474	0.14465	unchanged
	PRMT6	1182.73	-0.64557	0.259653	-2.48628	0.0129085	0.145076	unchanged
	TIPRL	1600.93	0.844204	0.33958	2.48602	0.012918	0.145076	unchanged
	ADGRG6	35.3629	-1.56247	0.628583	-2.4857	0.0129298	0.145076	unchanged
	ILK	140.466	0.910752	0.366604	2.48429	0.012981	0.145367	unchanged
	STAG2	879.94	-0.646826	0.260347	-2.48447	0.0129743	0.145367	unchanged
	DECR1	188.826	0.861154	0.346887	2.48252	0.0130456	0.145807	unchanged
	OSER1	776.47	0.799029	0.321843	2.48266	0.0130404	0.145807	unchanged
	CMTM4	136.309	-0.923554	0.372136	-2.48176	0.0130735	0.145835	unchanged
	GRWD1	1014.02	-0.700401	0.282181	-2.4821	0.013061	0.145835	unchanged
	TRAPPC13	680.519	0.740028	0.298425	2.47978	0.0131464	0.146507	unchanged
	TMEM33	2554.4	0.754575	0.304395	2.47893	0.0131775	0.14657	unchanged
	AGAP2	19.0368	-1.95294	0.787781	-2.47904	0.0131737	0.14657	unchanged
	STOML1	68.7625	1.23307	0.498136	2.47537	0.0133098	0.147668	unchanged
	ZNF75A	38.3377	-1.54543	0.624354	-2.47524	0.0133147	0.147668	unchanged
	APOO	318.006	0.798259	0.322454	2.47557	0.0133024	0.147668	unchanged
	SNHG8	137.362	-0.978369	0.395522	-2.47362	0.0133753	0.148197	unchanged
	FOXO4	36.9001	-1.43653	0.580862	-2.4731	0.0133945	0.148267	unchanged
	PPIG	570.624	-0.83719	0.33858	-2.47265	0.0134115	0.148289	unchanged
	TBC1D25	97.7555	1.02921	0.416285	2.47236	0.0134223	0.148289	unchanged
	HOXC8	124.478	-0.98746	0.399674	-2.47067	0.0134862	0.14871	unchanged
	GLRX5	64.6035	1.13427	0.459083	2.47072	0.0134841	0.14871	unchanged
	SEC22B	890.309	0.732184	0.296517	2.46929	0.0135383	0.149142	unchanged
	NF2	1145.87	0.776588	0.314637	2.4682	0.0135794	0.149309	unchanged
	KLHL13	374.275	0.872923	0.353663	2.46823	0.0135781	0.149309	unchanged
	RFC1	268.731	-1.03614	0.420058	-2.46665	0.0136384	0.149671	unchanged
	MCUB	300.734	1.1823	0.479301	2.46671	0.013636	0.149671	unchanged
	UBE2W	1067.9	0.789585	0.320179	2.46608	0.0136602	0.149768	unchanged
	SDHAF3	786.585	0.833265	0.338009	2.46522	0.013693	0.149985	unchanged
	HSPA13	1173.24	-0.774717	0.314481	-2.46348	0.0137597	0.150571	unchanged
	CD320	1406.77	0.653333	0.26526	2.46299	0.0137782	0.150631	unchanged
	KRT10	27.3692	1.73111	0.702978	2.46254	0.0137957	0.150679	unchanged
	ZNF37BP	57.6054	-1.41653	0.575616	-2.46089	0.0138592	0.15123	unchanged
	CRIPT	536.226	0.841632	0.342057	2.46051	0.0138741	0.151249	unchanged
	RAD51D	83.7455	-1.01431	0.412351	-2.45983	0.0139003	0.151391	unchanged
	SLC12A7	101.16	-0.961056	0.390881	-2.45869	0.0139444	0.151728	unchanged
	PAQR7	264.578	1.02242	0.415971	2.45791	0.0139748	0.151915	unchanged
	NDUFAF8	187.733	1.03098	0.419534	2.45745	0.0139927	0.151966	unchanged
	IPP	249.354	0.810268	0.329842	2.45653	0.0140284	0.152129	unchanged
	H3C10	45.423	1.24631	0.507374	2.45639	0.0140341	0.152129	unchanged
	TMEM42	180.85	0.997466	0.406782	2.45209	0.0142029	0.153669	unchanged
	LINC02197	88.6506	-1.1524	0.469934	-2.45227	0.0141959	0.153669	unchanged
	SEC14L1	300.148	-0.870008	0.354892	-2.45147	0.0142273	0.153788	unchanged
	PNKD	716.594	0.662969	0.270634	2.44969	0.0142979	0.153892	unchanged
	SEC31A	1761.41	0.584323	0.238465	2.45035	0.0142717	0.153892	unchanged
	BBS9	184.101	0.892613	0.3644	2.44954	0.0143038	0.153892	unchanged
	METTL1	143.511	-0.878762	0.3586	-2.45053	0.0142644	0.153892	unchanged
	GTF2F1	487.551	-0.844264	0.344634	-2.44974	0.0142959	0.153892	unchanged
	ALS2CL	18.1652	-1.83888	0.751043	-2.44843	0.014348	0.154224	unchanged
	ADAM17	485.518	-0.669399	0.273482	-2.44769	0.0143775	0.154397	unchanged
	DECR2	262.746	0.760931	0.311345	2.44402	0.0145248	0.155834	unchanged
	ASF1A	377.223	0.898547	0.36779	2.4431	0.0145617	0.155939	unchanged
	AMN1	132.447	0.915442	0.374688	2.44321	0.0145571	0.155939	unchanged
	ABCB9	88.5908	1.12302	0.459955	2.44159	0.0146229	0.156303	unchanged
	ACSF3	157.655	-0.896731	0.367242	-2.4418	0.0146143	0.156303	unchanged
	ZFC3H1	186.895	-0.881431	0.361086	-2.44106	0.0146442	0.156386	unchanged
	ZNF800	159.776	-1.10726	0.453765	-2.44016	0.0146809	0.156509	unchanged
	HIPK2	50.0814	-1.53549	0.629272	-2.44011	0.0146829	0.156509	unchanged
	OSBPL9	946.248	0.615033	0.252101	2.43963	0.0147025	0.156573	unchanged
	WDR3	921.595	-0.615411	0.252367	-2.43855	0.0147461	0.156747	unchanged
	C2CD2	67.7539	-1.20787	0.495276	-2.43878	0.0147369	0.156747	unchanged
	ERICH1	112.411	-0.977533	0.401079	-2.43726	0.014799	0.157164	unchanged
	KIF20B	460.275	-0.766847	0.314775	-2.43617	0.0148436	0.157493	unchanged
	TPD52	797.891	0.725218	0.297748	2.43568	0.0148639	0.157563	unchanged
	DDI2	129.729	-0.989186	0.406347	-2.43434	0.0149191	0.158002	unchanged
	LRRC28	205.011	0.828949	0.340589	2.43387	0.0149383	0.158061	unchanged
	C6orf47	170.585	-0.90116	0.37037	-2.43314	0.0149686	0.158236	unchanged
	PRPF3	326.916	-0.822702	0.338274	-2.43206	0.0150133	0.158563	unchanged
	UQCRC1	8150.62	0.6609	0.27197	2.43005	0.0150969	0.159008	unchanged
	RAP2B	468.348	0.772984	0.31807	2.43023	0.0150891	0.159008	unchanged
	GNB2	177.464	1.08139	0.444946	2.4304	0.0150823	0.159008	unchanged
	SULT2A1	242.989	0.953118	0.392296	2.42959	0.0151158	0.159062	unchanged
	ANXA4	747.316	0.728599	0.300016	2.42853	0.01516	0.159381	unchanged
	ADO	115.153	-0.889228	0.366277	-2.42775	0.0151929	0.159435	unchanged
	TRIM44	159.854	-1.01385	0.417583	-2.42791	0.0151862	0.159435	unchanged
	TRIM41	36.5186	-1.49271	0.615226	-2.42627	0.0152549	0.15994	unchanged
	C2orf88	15.091	2.45283	1.01166	2.42456	0.0153268	0.160548	unchanged
	ZDHHC23	13.6883	-2.49047	1.02782	-2.42306	0.0153904	0.160921	unchanged
	WDHD1	612.725	-0.705609	0.291191	-2.42319	0.015385	0.160921	unchanged
	FOLR1	18.057	2.20281	0.909577	2.42179	0.0154442	0.161337	unchanged
	CTSL	327.474	-0.768228	0.317263	-2.42142	0.01546	0.161356	unchanged
	APOL2	253.949	-0.822713	0.339838	-2.4209	0.0154821	0.16144	unchanged
	CRABP2	998.547	-0.894653	0.369855	-2.41893	0.0155662	0.161569	unchanged
	CPA4	18.2329	-2.41002	0.996221	-2.41917	0.0155562	0.161569	unchanged
	RBM14	643.363	-0.96987	0.400936	-2.41901	0.0155628	0.161569	unchanged
	SENP1	102.744	-0.978298	0.404268	-2.41992	0.0155239	0.161569	unchanged
	ACIN1	327.879	-1.08135	0.447092	-2.41864	0.0155787	0.161569	unchanged
	METRN	31.6863	1.51411	0.625604	2.42023	0.0155107	0.161569	unchanged
	DHX37	212.686	-1.04613	0.432651	-2.41795	0.0156083	0.161731	unchanged
	ARL6IP5	954.153	0.696157	0.287967	2.41749	0.0156281	0.16179	unchanged
	KAT6B	205.035	-0.992179	0.410523	-2.41687	0.0156548	0.161869	unchanged
	CEP290	39.1318	-1.45508	0.602104	-2.41666	0.0156638	0.161869	unchanged
	FTH1	54.0746	-1.77956	0.736656	-2.41573	0.0157039	0.162137	unchanged
	BAG1	102.537	1.06419	0.440661	2.41498	0.0157359	0.162322	unchanged
	SDS	40.6596	1.51203	0.626483	2.41353	0.015799	0.162827	unchanged
	CARHSP1	314.005	0.761519	0.315807	2.41134	0.015894	0.16366	unchanged
	ZNF25	86.0687	0.963896	0.399909	2.41029	0.01594	0.163987	unchanged
	NBPF19	10.8082	-2.68374	1.11377	-2.4096	0.0159699	0.164098	unchanged
	GTPBP4	2035.7	-0.599468	0.248805	-2.40939	0.0159793	0.164098	unchanged
	DKC1	1494.74	-0.646443	0.268345	-2.409	0.0159962	0.164125	unchanged
	ZNF160	290.765	-0.76936	0.319434	-2.40851	0.0160178	0.164201	unchanged
	ERCC3	664.648	-0.724635	0.30099	-2.40751	0.0160619	0.164213	unchanged
	SRGAP3	21.7316	1.9728	0.819392	2.40764	0.0160559	0.164213	unchanged
	TYW1	280.383	-0.749321	0.311232	-2.4076	0.0160578	0.164213	unchanged
	BRI3	44.4056	1.36761	0.568201	2.40692	0.0160878	0.164272	unchanged
	ZNF470	32.1446	-1.69073	0.702503	-2.40673	0.0160962	0.164272	unchanged
	RDH13	249.463	-0.76199	0.316716	-2.40591	0.0161322	0.164495	unchanged
	CROCC	48.2994	-1.57698	0.655648	-2.40523	0.0161625	0.164511	unchanged
	FAM20B	126.158	-0.913943	0.379973	-2.40529	0.0161598	0.164511	unchanged
	CCNI	1180.32	0.80265	0.33383	2.40437	0.0162005	0.164753	unchanged
	ATP6V1C1	793.316	-0.648647	0.269935	-2.40298	0.0162622	0.165234	unchanged
	HIP1	192.992	-1.05049	0.437324	-2.4021	0.0163014	0.165485	unchanged
	DNAJC2	144.799	-1.07048	0.445705	-2.40178	0.0163157	0.165485	unchanged
	ZHX3	31.561	-1.52731	0.636073	-2.40115	0.0163437	0.165624	unchanged
	GBP4	25.9004	-2.41569	1.0066	-2.39985	0.0164018	0.166066	unchanged
	NQO1	4616.12	-0.694947	0.289786	-2.39814	0.0164785	0.166476	unchanged
	RFLNB	227.328	-0.797419	0.332477	-2.39842	0.0164659	0.166476	unchanged
	ZNF576	216.439	-0.75999	0.316929	-2.39798	0.0164857	0.166476	unchanged
	CCDC88A	170.842	-1.06542	0.44453	-2.39674	0.0165416	0.166895	unchanged
	EP400	136.608	-1.11942	0.467134	-2.39637	0.0165585	0.166919	unchanged
	CRTC1	106.304	1.13422	0.473509	2.39535	0.0166046	0.167238	unchanged
	ARHGAP5	865.533	-0.636498	0.265767	-2.39495	0.0166227	0.167274	unchanged
	PANK3	228.445	-0.792972	0.33126	-2.39381	0.0166744	0.167501	unchanged
	ING4	70.6892	1.06035	0.442932	2.39394	0.0166683	0.167501	unchanged
	EBNA1BP2	1633.56	-0.690819	0.288874	-2.39142	0.0167833	0.167513	unchanged
	BIRC6	355.007	-0.719253	0.300857	-2.39068	0.0168171	0.167513	unchanged
	UGGT1	333.556	-0.896128	0.374534	-2.39265	0.0167271	0.167513	unchanged
	HMGCR	2081.07	-0.843378	0.352758	-2.39081	0.0168112	0.167513	unchanged
	TSTD3	73.7448	1.01174	0.422942	2.39215	0.0167501	0.167513	unchanged
	ARHGAP21	20.8319	-1.92325	0.804537	-2.39051	0.0168249	0.167513	unchanged
	IFIT1	1642.87	-0.719118	0.300613	-2.39217	0.0167489	0.167513	unchanged
	PHLDA2	101.09	-1.33607	0.55898	-2.3902	0.0168392	0.167513	unchanged
	SLC25A45	25.9025	1.73613	0.725805	2.392	0.0167567	0.167513	unchanged
	GLT8D2	1154.58	0.75428	0.315447	2.39115	0.0167959	0.167513	unchanged
	ATPAF2	367.201	0.733144	0.30676	2.38996	0.0168502	0.167513	unchanged
	RHBDF2	98.421	-1.09816	0.459351	-2.39069	0.0168168	0.167513	unchanged
	KIAA0930	60.0299	-1.12106	0.469287	-2.38886	0.0169008	0.167871	unchanged
	MLLT11	883.714	0.740507	0.310128	2.38775	0.016952	0.168234	unchanged
	PPIE	1474.33	0.640664	0.268415	2.38684	0.016994	0.168235	unchanged
	LITAF	1680.3	-0.687868	0.288155	-2.38715	0.0169797	0.168235	unchanged
	LAGE3	395.396	1.11634	0.467716	2.3868	0.016996	0.168235	unchanged
	NOL6	209.114	-0.921326	0.386255	-2.38528	0.0170661	0.16864	unchanged
	MAPKAPK5-AS1	121.433	0.903368	0.378687	2.38553	0.0170546	0.16864	unchanged
	H2AC17	81.6607	-1.36899	0.574025	-2.3849	0.0170838	0.168669	unchanged
	PHACTR2	129.631	0.919496	0.385614	2.3845	0.0171025	0.168709	unchanged
	STK32C	65.3612	1.08297	0.454292	2.38386	0.0171319	0.168855	unchanged
	PRKCSH	1470.65	-0.779839	0.327268	-2.38288	0.0171779	0.169163	unchanged
	ACTN1	1062.18	-0.700252	0.293917	-2.38248	0.0171963	0.1692	unchanged
	MTMR4	327.018	0.743368	0.312273	2.3805	0.017289	0.169966	unchanged
	MBNL1	155.69	-0.847255	0.356225	-2.37843	0.0173866	0.170635	unchanged
	SFR1	428.859	0.893034	0.375471	2.37844	0.0173862	0.170635	unchanged
	WSB1	217.831	-1.04289	0.438582	-2.37788	0.0174125	0.170743	unchanged
	MLLT6	92.2243	-1.35924	0.571725	-2.37744	0.0174331	0.1708	unchanged
	ATAD3B	39.1223	-1.59699	0.672089	-2.37616	0.0174941	0.171002	unchanged
	EMB	583.988	-0.629143	0.264783	-2.37607	0.0174982	0.171002	unchanged
	WARS1	9471.97	-0.729903	0.307154	-2.37635	0.0174851	0.171002	unchanged
	PLCG1	185.112	-0.901139	0.379333	-2.37559	0.0175211	0.171079	unchanged
	TMA7	1364.22	0.59607	0.251073	2.37409	0.0175921	0.171482	unchanged
	DMD	4980.46	-0.58141	0.244879	-2.37428	0.0175834	0.171482	unchanged
	ZYX	95.7256	-1.23812	0.5216	-2.37369	0.0176113	0.171524	unchanged
	ZNF721	228.676	-0.782475	0.329784	-2.37269	0.0176592	0.171777	unchanged
	LINC01060	45.5755	-1.39184	0.586906	-2.37148	0.0177168	0.171777	unchanged
	SMIM8	300.625	0.735151	0.309887	2.37232	0.0176769	0.171777	unchanged
	OSBP	162.247	-0.988631	0.416811	-2.37189	0.0176973	0.171777	unchanged
	AHNAK	17.2153	-2.07244	0.873752	-2.37189	0.0176973	0.171777	unchanged
	NCOA3	275.082	-0.882866	0.372317	-2.37128	0.0177268	0.171777	unchanged
	LOC105375690	116.179	0.943674	0.398089	2.37051	0.0177635	0.171988	unchanged
	DDX28	478.149	-0.821183	0.346655	-2.36888	0.0178422	0.172604	unchanged
	SLC38A2	1888.78	-0.689002	0.290969	-2.36796	0.0178866	0.172889	unchanged
	NAF1	187.295	-0.788961	0.333263	-2.36738	0.0179144	0.173012	unchanged
	TBPL1	254.481	-0.819162	0.346105	-2.3668	0.0179425	0.173138	unchanged
	EXOC3	94.1083	-1.02412	0.432833	-2.36609	0.0179769	0.173232	unchanged
	MZT1	1012.44	0.602697	0.254735	2.36598	0.0179823	0.173232	unchanged
	CXCL10	18.0717	-2.62059	1.10783	-2.36552	0.0180047	0.173303	unchanged
	BRMS1L	472.147	0.678438	0.286868	2.36498	0.018031	0.173411	unchanged
	ZBTB40	95.9352	-1.06594	0.451093	-2.36302	0.0181266	0.173485	unchanged
	ADSS2	380.239	-0.735954	0.311494	-2.36266	0.0181442	0.173485	unchanged
	HAGLR	12.6932	2.29004	0.969041	2.3632	0.0181179	0.173485	unchanged
	GLT8D1	197.677	0.79699	0.337123	2.36409	0.0180743	0.173485	unchanged
	LETM1	480.593	0.770301	0.325951	2.36324	0.0181158	0.173485	unchanged
	MCUR1	161.456	0.909866	0.385059	2.36293	0.0181313	0.173485	unchanged
	TRIM56	50.3386	-1.45833	0.617041	-2.36343	0.0181067	0.173485	unchanged
	GAS5	595.561	-0.97219	0.411561	-2.3622	0.0181666	0.173556	unchanged
	LRCH3	189.702	-0.957843	0.405683	-2.36106	0.0182228	0.173803	unchanged
	OCLN	586.472	-0.637708	0.270067	-2.36129	0.0182114	0.173803	unchanged
	FCGRT	175.86	0.967998	0.410188	2.35989	0.0182804	0.174208	unchanged
	SRRT	882.318	-0.793193	0.336163	-2.35955	0.0182972	0.174225	unchanged
	TTC33	621.061	0.717811	0.304341	2.35857	0.0183453	0.174394	unchanged
	GMFB	1655.42	0.684943	0.290381	2.35877	0.0183354	0.174394	unchanged
	SURF6	215.24	-0.922326	0.391123	-2.35815	0.0183663	0.17445	unchanged
	EARS2	277.202	-0.823028	0.349062	-2.35782	0.0183824	0.174459	unchanged
	NDUFB8	4338.5	0.649142	0.275523	2.35603	0.0184712	0.175019	unchanged
	TLE6	74.0592	1.09278	0.463823	2.35602	0.0184719	0.175019	unchanged
	GTF3C2	583.302	-0.783822	0.332745	-2.35562	0.0184917	0.175062	unchanged
	AHCTF1	392.953	-0.735265	0.312188	-2.3552	0.0185126	0.175117	unchanged
	CIART	486.662	0.670059	0.284766	2.35302	0.0186217	0.17586	unchanged
	SLC66A3	371.634	0.791987	0.336543	2.3533	0.0186078	0.17586	unchanged
	FKTN	176.852	-0.825553	0.351153	-2.35098	0.018724	0.176681	unchanged
	PCYT1B	66.6986	1.03261	0.439412	2.34998	0.0187743	0.17701	unchanged
	ZC3H12A	23.138	-1.62611	0.692691	-2.34753	0.0188985	0.17715	unchanged
	F11R	328.07	0.947884	0.403611	2.34851	0.0188487	0.17715	unchanged
	PARP1	1852.77	-0.938059	0.39964	-2.34726	0.0189122	0.17715	unchanged
	COMMD3	255.267	0.939458	0.39999	2.3487	0.0188389	0.17715	unchanged
	PIP4K2A	501.752	0.743373	0.316689	2.34733	0.0189087	0.17715	unchanged
	SRR	127.049	0.864272	0.368105	2.3479	0.0188798	0.17715	unchanged
	PRPF31	807.415	-0.720656	0.306876	-2.34836	0.0188564	0.17715	unchanged
	SFI1	335.129	0.802492	0.341861	2.34742	0.0189039	0.17715	unchanged
	ZC3HC1	1633.55	0.686695	0.292864	2.34476	0.0190396	0.178198	unchanged
	RNF115	122.206	0.917499	0.391438	2.34392	0.0190822	0.178452	unchanged
	AMACR	30.6992	1.4351	0.612498	2.34303	0.0191276	0.178732	unchanged
	RIT1	477.252	0.774855	0.330779	2.34252	0.0191541	0.178834	unchanged
	CAPG	114.774	1.05821	0.453048	2.33575	0.0195045	0.1796	unchanged
	ANKRD36	60.9603	-1.17779	0.503336	-2.33997	0.0192855	0.1796	unchanged
	MXD4	37.0645	1.39642	0.598041	2.335	0.0195435	0.1796	unchanged
	FAM200B	242.4	0.776378	0.332428	2.33548	0.0195186	0.1796	unchanged
	SOX4	481.358	0.784366	0.335601	2.3372	0.019429	0.1796	unchanged
	DHX16	482.332	-0.871104	0.372924	-2.33587	0.0194978	0.1796	unchanged
	FAM3C	45.7414	-1.27272	0.544227	-2.33858	0.0193574	0.1796	unchanged
	IFT56	91.2015	-1.19325	0.51032	-2.33823	0.0193753	0.1796	unchanged
	FMC1	41.544	1.32447	0.567172	2.33522	0.0195321	0.1796	unchanged
	MAPK8	223.326	-0.758944	0.324587	-2.33818	0.0193778	0.1796	unchanged
	WBP1L	198.653	0.758744	0.324552	2.33782	0.0193964	0.1796	unchanged
	PGAM5	88.5484	-0.988918	0.422819	-2.33887	0.0193423	0.1796	unchanged
	ARG2	130.361	1.00211	0.428703	2.33753	0.0194116	0.1796	unchanged
	COA8	553.03	0.599966	0.256503	2.33902	0.0193343	0.1796	unchanged
	C15orf61	117.335	1.04767	0.4487	2.33491	0.0195482	0.1796	unchanged
	AATF	494.17	-0.793203	0.339593	-2.33575	0.0195043	0.1796	unchanged
	FTSJ3	649.697	-0.902734	0.386088	-2.33815	0.0193792	0.1796	unchanged
	BAIAP2-DT	17.7906	-2.21611	0.948455	-2.33655	0.0194628	0.1796	unchanged
	GATAD2A	290.077	-0.806757	0.345496	-2.33507	0.0195398	0.1796	unchanged
	UBE2S	48.4877	1.37315	0.586842	2.33991	0.0192886	0.1796	unchanged
	CSRNP1	198.553	-0.893513	0.383013	-2.33285	0.0196559	0.179983	unchanged
	SEC61A2	422.548	0.788044	0.337819	2.33274	0.0196619	0.179983	unchanged
	GLB1L2	83.9317	-1.25657	0.538537	-2.3333	0.0196323	0.179983	unchanged
	ZNF407	106.246	-0.953898	0.408938	-2.33262	0.019668	0.179983	unchanged
	IFT52	596.938	0.713556	0.305836	2.33314	0.019641	0.179983	unchanged
	COX5B	2592.57	0.743935	0.319064	2.33162	0.0197209	0.179989	unchanged
	PCBP4	359.083	0.779194	0.334186	2.33162	0.0197209	0.179989	unchanged
	ZNFX1	255.791	-0.815547	0.349807	-2.33142	0.0197312	0.179989	unchanged
	PMM1	375.808	0.70063	0.300506	2.3315	0.019727	0.179989	unchanged
	UGT3A2	115.197	1.04836	0.449891	2.33025	0.019793	0.180409	unchanged
	RBBP6	164.797	-1.09953	0.472032	-2.32936	0.0198402	0.180696	unchanged
	NLN	372.836	0.674522	0.289733	2.32808	0.0199078	0.181169	unchanged
	STK11IP	124.539	-0.862469	0.370667	-2.3268	0.0199758	0.181644	unchanged
	DNAJA1	2827.68	-0.633692	0.272492	-2.32555	0.0200428	0.18211	unchanged
	TAF1B	268.775	-0.737547	0.317298	-2.32446	0.0201007	0.182491	unchanged
	RHOT1	346.263	0.99212	0.42716	2.3226	0.0202008	0.183256	unchanged
	DNAJC17	123.409	-0.859225	0.370048	-2.32193	0.0202368	0.183438	unchanged
	PVR	273.225	-0.759685	0.327234	-2.32154	0.020258	0.183485	unchanged
	LAPTM4A	4412.97	0.585789	0.252445	2.32047	0.0203156	0.183744	unchanged
	UBE2V2	2811.86	0.534916	0.230526	2.32042	0.0203184	0.183744	unchanged
	ATG10	201.516	0.754921	0.325428	2.31978	0.020353	0.183815	unchanged
	RASSF2	61.8031	1.27355	0.549018	2.31968	0.0203582	0.183815	unchanged
	RCBTB2	179.306	1.03661	0.447076	2.31864	0.0204143	0.184139	unchanged
	ZNF652	320.218	0.872026	0.376128	2.31843	0.0204261	0.184139	unchanged
	ELF1	204.811	-0.778992	0.336054	-2.31806	0.0204463	0.184176	unchanged
	LOC105371240	34.8243	1.41036	0.609014	2.31582	0.0205683	0.185037	unchanged
	CAPNS1	209.705	0.80397	0.34718	2.31571	0.020574	0.185037	unchanged
	USP10	1878.2	-0.631698	0.272855	-2.31515	0.020605	0.185171	unchanged
	SHOX2	216.837	-0.828103	0.358243	-2.31157	0.0208016	0.18667	unchanged
	CCND1	1613.65	-0.774357	0.334999	-2.31152	0.0208042	0.18667	unchanged
	DLX1	2519.1	-0.647501	0.280235	-2.31057	0.0208566	0.186704	unchanged
	PDZD7	20.1429	1.72267	0.745553	2.3106	0.020855	0.186704	unchanged
	TESMIN	33.3443	1.43737	0.621974	2.31099	0.0208336	0.186704	unchanged
	CHCHD5	195.276	0.810825	0.351012	2.30997	0.02089	0.186857	unchanged
	KLHDC2	251.124	1.20866	0.523483	2.30889	0.0209498	0.187247	unchanged
	HMGCS1	1426.48	-0.811735	0.351635	-2.30846	0.0209734	0.187313	unchanged
	MYL5	56.4611	1.20489	0.522095	2.3078	0.0210102	0.187495	unchanged
	GRAMD1A	80.625	-1.05583	0.457696	-2.30684	0.0210637	0.187828	unchanged
	CAST	43.3011	-1.34966	0.585299	-2.30593	0.0211144	0.187988	unchanged
	TRIB1	26.4003	-1.50642	0.653241	-2.30607	0.0211068	0.187988	unchanged
	ZFAND2A-DT	16.1187	1.91439	0.830585	2.30487	0.0211737	0.188096	unchanged
	PHYH	1109.47	0.647863	0.281088	2.30484	0.0211755	0.188096	unchanged
	PCGF2	86.844	-0.988743	0.428926	-2.30516	0.0211578	0.188096	unchanged
	SERBP1	2976.9	-0.655533	0.284527	-2.30394	0.0212259	0.188337	unchanged
	C2orf76	156.516	0.821552	0.356611	2.30377	0.0212353	0.188337	unchanged
	TRRAP	122.033	-1.04927	0.45565	-2.30279	0.0212905	0.188681	unchanged
	UGDH	1793.48	-0.543471	0.236092	-2.30195	0.0213379	0.188775	unchanged
	ANKRD33B	13.1295	-3.06782	1.33334	-2.30086	0.0213995	0.188775	unchanged
	METTL16	239.755	-0.893346	0.388198	-2.30126	0.0213768	0.188775	unchanged
	ALKBH5	440.114	1.05197	0.457136	2.30123	0.0213786	0.188775	unchanged
	SMAD2	790.291	0.625804	0.271902	2.30158	0.0213587	0.188775	unchanged
	SLC37A1	33.2134	-1.39431	0.605982	-2.30091	0.0213969	0.188775	unchanged
	TRIM45	63.9187	1.12063	0.487126	2.3005	0.0214201	0.188811	unchanged
	SAP30-DT	17.0758	1.9483	0.847412	2.29912	0.0214979	0.189208	unchanged
	PRKG1	215.976	-0.845884	0.367875	-2.29938	0.0214836	0.189208	unchanged
	DFFA	1834.28	-0.796065	0.346673	-2.2963	0.0216588	0.189621	unchanged
	GBA1	665.595	-0.626893	0.272993	-2.29637	0.0216546	0.189621	unchanged
	CXCR4	174.4	-0.964457	0.419842	-2.29719	0.0216077	0.189621	unchanged
	ANAPC4	348.017	0.659834	0.28724	2.29715	0.02161	0.189621	unchanged
	SYNPO2	13.2687	2.89729	1.26081	2.29795	0.0215647	0.189621	unchanged
	DICER1	239.736	-0.791754	0.344799	-2.29627	0.0216602	0.189621	unchanged
	TOP1	299.981	-0.878763	0.382607	-2.29678	0.0216315	0.189621	unchanged
	YY1	284.711	-0.754826	0.328832	-2.29548	0.0217057	0.189733	unchanged
	LLGL1	75.7077	1.04942	0.457167	2.29547	0.0217059	0.189733	unchanged
	ZBTB25	118.242	0.88233	0.384787	2.29304	0.0218459	0.190796	unchanged
	AP3D1	183.834	-0.928655	0.405035	-2.29278	0.0218607	0.190796	unchanged
	ZNF219	35.0293	1.52996	0.66738	2.29249	0.0218775	0.190798	unchanged
	TSPAN1	16.3235	2.29433	1.0015	2.2909	0.0219692	0.191164	unchanged
	DNM3OS	2196.09	-0.670409	0.292706	-2.29038	0.0219993	0.191164	unchanged
	ABCF2	443.975	-0.617727	0.269608	-2.2912	0.0219517	0.191164	unchanged
	SEC23IP	662.052	-0.6333	0.276448	-2.29085	0.0219723	0.191164	unchanged
	VPS13C	155.816	-0.85069	0.371428	-2.29033	0.0220025	0.191164	unchanged
	ZNF641	120.232	-0.952148	0.415994	-2.28885	0.022088	0.191762	unchanged
	ARID5B	310.305	1.00405	0.438944	2.28742	0.0221715	0.192342	unchanged
	SNHG32	395.311	-0.948732	0.414833	-2.28702	0.0221946	0.192398	unchanged
	MFSD11	106.681	0.906459	0.396438	2.28651	0.0222246	0.192513	unchanged
	UPK1A	30.3339	1.42796	0.624676	2.28591	0.0222593	0.192668	unchanged
	ATL1	33.5848	1.51569	0.663146	2.28561	0.0222769	0.192676	unchanged
	TMEM106C	2178.21	0.624708	0.273438	2.28465	0.0223336	0.193021	unchanged
	RP9P	43.0956	-1.27032	0.556351	-2.2833	0.0224127	0.19356	unchanged
	ELF3	59.0997	-1.17608	0.515168	-2.2829	0.022436	0.193616	unchanged
	LOC124902477	35.0095	-1.69079	0.741443	-2.28041	0.0225836	0.194743	unchanged
	APLP2	3367.71	-0.782734	0.343342	-2.27975	0.0226226	0.194934	unchanged
	PPP2R5D	435.031	0.721058	0.316447	2.27861	0.0226905	0.195306	unchanged
	CTR9	566.646	-0.676148	0.296758	-2.27845	0.0226998	0.195306	unchanged
	MGST3	725.217	0.704653	0.309377	2.27765	0.0227475	0.195424	unchanged
	LOC124906852	28.0206	1.75577	0.770775	2.27792	0.0227312	0.195424	unchanged
	TAP1	1658.99	-0.724101	0.318118	-2.2762	0.0228338	0.195976	unchanged
	SPATS2	580.685	0.640848	0.281602	2.27572	0.0228627	0.195976	unchanged
	MORC4	11.4346	-2.44456	1.07417	-2.27577	0.02286	0.195976	unchanged
	PAXBP1	35.9146	-1.35897	0.597372	-2.27492	0.0229109	0.196243	unchanged
	CTH	169.22	0.880942	0.387329	2.2744	0.0229419	0.196362	unchanged
	GADD45B	173.046	-1.06042	0.466551	-2.27289	0.0230328	0.196994	unchanged
	APOL3	41.4247	-1.40117	0.616738	-2.27191	0.0230919	0.197353	unchanged
	MTHFR	135.579	-0.970753	0.42748	-2.27088	0.0231545	0.197668	unchanged
	TFB1M	413.615	0.838675	0.369356	2.27064	0.0231689	0.197668	unchanged
	IGF2BP3	430.493	-0.629309	0.277173	-2.27045	0.0231803	0.197668	unchanged
	VARS2	330.298	0.665354	0.293159	2.2696	0.0232319	0.197961	unchanged
	NRN1L	23.9419	1.50815	0.664669	2.26902	0.0232671	0.19803	unchanged
	DUS1L	41.0923	-1.26735	0.558573	-2.2689	0.0232743	0.19803	unchanged
	CAPN7	312.637	0.663257	0.292382	2.26846	0.0233014	0.198113	unchanged
	SPACA9	33.1194	1.36359	0.601253	2.26791	0.0233345	0.198248	unchanged
	NPHP4	36.54	-1.53318	0.676527	-2.26625	0.0234361	0.198746	unchanged
	STX1A	12.2187	-2.15852	0.952371	-2.26647	0.0234226	0.198746	unchanged
	ZFYVE19	194.52	0.706993	0.311986	2.26611	0.0234448	0.198746	unchanged
	SNRPB	3620.25	-0.714666	0.315511	-2.26511	0.0235062	0.19912	unchanged
	COX17	278.409	0.69246	0.30582	2.26427	0.0235573	0.199259	unchanged
	NDRG3	428.31	0.645086	0.284894	2.2643	0.0235554	0.199259	unchanged
	PHF19	239.225	-0.755461	0.333748	-2.26357	0.0236005	0.199332	unchanged
	ZCCHC2	25.6604	-1.64352	0.726061	-2.26361	0.0235981	0.199332	unchanged
	ABCF1	562.35	-0.840576	0.371438	-2.26303	0.0236337	0.199376	unchanged
	CORO2A	62.6232	0.999317	0.441714	2.26236	0.023675	0.199376	unchanged
	DNMT1	658.855	-0.941114	0.415954	-2.26255	0.0236637	0.199376	unchanged
	XIST	56.0861	-1.23395	0.545412	-2.26242	0.0236713	0.199376	unchanged
	PFKFB3	187.096	-1.00042	0.442317	-2.26178	0.0237109	0.199532	unchanged
	KIAA1586	992.068	0.6499	0.287393	2.26137	0.0237366	0.199602	unchanged
	TLK1	1006.7	0.662979	0.293227	2.26097	0.0237608	0.19966	unchanged
	UBAP1	843.017	0.578855	0.256185	2.25952	0.0238511	0.200126	unchanged
	CYSLTR2	54.5851	-1.42928	0.632505	-2.25972	0.0238388	0.200126	unchanged
	ME1	248.225	0.77602	0.343655	2.25814	0.0239371	0.200702	unchanged
	GCG	16.9207	1.82245	0.807264	2.25757	0.0239726	0.200708	unchanged
	DGKH	64.3677	-1.00354	0.444517	-2.25758	0.0239716	0.200708	unchanged
	SUGP1	406.339	-0.712074	0.315847	-2.25449	0.0241652	0.202173	unchanged
	WASHC2C	161.645	-1.12258	0.498305	-2.25279	0.0242724	0.202878	unchanged
	NDUFV2	3089.59	0.638585	0.283524	2.25232	0.0243023	0.202878	unchanged
	DGCR6	46.4786	1.19835	0.531985	2.25259	0.0242849	0.202878	unchanged
	DAB2	10.841	2.74813	1.22132	2.25014	0.0244402	0.203733	unchanged
	ZNF483	82.2529	1.09512	0.486641	2.25037	0.0244257	0.203733	unchanged
	GGPS1	1027.84	0.631215	0.280624	2.24932	0.0244919	0.203935	unchanged
	ABCA3	162.468	-0.911615	0.405306	-2.2492	0.0244998	0.203935	unchanged
	SFXN5	96.0988	-0.941815	0.418807	-2.2488	0.024525	0.203997	unchanged
	PTPN4	149.636	0.94669	0.421159	2.24782	0.0245877	0.204224	unchanged
	SNAPC1	1158.31	-0.620133	0.275862	-2.24798	0.0245773	0.204224	unchanged
	PTEN	165.624	0.875983	0.389998	2.24612	0.024696	0.204828	unchanged
	AHSA1	897.993	-0.687903	0.306231	-2.24635	0.0246815	0.204828	unchanged
	CUBN	390.796	-1.03212	0.4596	-2.24569	0.024724	0.204912	unchanged
	EFNA1	115.332	0.880258	0.392128	2.24482	0.0247794	0.20496	unchanged
	TMED9	2569.45	-0.605036	0.269488	-2.24514	0.0247593	0.20496	unchanged
	CAMSAP1	89.6406	-1.00403	0.447389	-2.24421	0.0248188	0.20496	unchanged
	FKBP8	977.296	0.723234	0.32225	2.24433	0.0248113	0.20496	unchanged
	NEXMIF	44.834	-1.23774	0.551503	-2.2443	0.0248133	0.20496	unchanged
	TAF9	3432.78	0.640847	0.285701	2.24307	0.0248925	0.205421	unchanged
	OXLD1	241.104	0.929214	0.414531	2.2416	0.0249871	0.206054	unchanged
	GTF3C4	265.223	-0.71266	0.317978	-2.24122	0.0250115	0.206108	unchanged
	HYCC2	137.509	-0.836776	0.373423	-2.24083	0.0250373	0.206173	unchanged
	GON4L	173.793	-0.838136	0.374101	-2.2404	0.0250651	0.206191	unchanged
	PALLD	29.3134	1.73744	0.77556	2.24024	0.0250753	0.206191	unchanged
	CCNG1	6900.68	0.697102	0.311414	2.23851	0.025188	0.20697	unchanged
	TADA3	775.169	-0.700661	0.31307	-2.23804	0.0252187	0.207074	unchanged
	EMC3	828.816	0.619003	0.27678	2.23645	0.0253225	0.207482	unchanged
	TGFB3	51.2433	1.20609	0.539276	2.23651	0.0253187	0.207482	unchanged
	ZNF286B	39.525	1.22216	0.54644	2.23658	0.0253138	0.207482	unchanged
	SRM	149.998	0.796108	0.356097	2.23565	0.0253745	0.207761	unchanged
	IMPDH1	374.533	-0.699569	0.313029	-2.23484	0.025428	0.20805	unchanged
	DNAAF3	80.8337	0.988425	0.442413	2.23417	0.0254718	0.208261	unchanged
	TMEM19	325.661	0.648867	0.290545	2.23327	0.025531	0.208467	unchanged
	UBE3B	289.575	0.669984	0.300006	2.23324	0.0255333	0.208467	unchanged
	SUDS3	468.511	0.694925	0.311398	2.23163	0.0256393	0.209185	unchanged
	FGG	41.1684	-1.57861	0.707745	-2.23048	0.0257156	0.209659	unchanged
	PER1	176.219	0.76273	0.342026	2.23004	0.0257449	0.209749	unchanged
	CDK5RAP2	305.021	-0.91681	0.41124	-2.22938	0.0257887	0.209957	unchanged
	PRDX4	1915.35	0.732449	0.328639	2.22874	0.0258314	0.210156	unchanged
	ASXL2	228.686	-0.805951	0.361937	-2.22677	0.0259624	0.211073	unchanged
	RAB4A	541.104	0.970656	0.436007	2.22624	0.0259981	0.211135	unchanged
	ZNF622	482.147	-0.691018	0.310415	-2.22611	0.0260067	0.211135	unchanged
	BTN3A3	37.0529	-1.20581	0.541753	-2.22576	0.0260304	0.211178	unchanged
	ANXA7	2026.67	0.614228	0.276192	2.22392	0.026154	0.212032	unchanged
	NIPSNAP3A	163.848	0.801134	0.3603	2.22352	0.0261806	0.212098	unchanged
	LINC00938	77.6924	0.991723	0.446094	2.22313	0.0262073	0.212165	unchanged
	NDUFA2	652.196	0.755645	0.340008	2.22243	0.0262541	0.212262	unchanged
	BCLAF1	361.965	-0.777131	0.349681	-2.2224	0.0262562	0.212262	unchanged
	ZNF473	275.629	-0.868251	0.390751	-2.22201	0.0262828	0.212328	unchanged
	MCM10	734.616	-0.831538	0.374352	-2.22127	0.0263324	0.212343	unchanged
	TMEM80	296.65	0.728598	0.327969	2.22155	0.026314	0.212343	unchanged
	ZNF562	628.012	0.628549	0.282982	2.22116	0.02634	0.212343	unchanged
	SLF2	1451.91	-0.728173	0.327881	-2.22085	0.0263613	0.212366	unchanged
	FBXL5	1752.04	0.734817	0.330984	2.2201	0.0264121	0.212627	unchanged
	PXN	299.799	-0.854343	0.38493	-2.21948	0.0264542	0.212746	unchanged
	SHBG	12.5159	2.01212	0.906632	2.21934	0.0264639	0.212746	unchanged
	BPNT1	180.039	0.749774	0.33792	2.21879	0.0265011	0.212896	unchanged
	PPARGC1B	77.169	-1.2546	0.565604	-2.21816	0.0265439	0.213091	unchanged
	TGFBR3	175.193	0.751714	0.339071	2.21698	0.0266245	0.21351	unchanged
	PLXNB2	833.403	-0.886538	0.399908	-2.21685	0.0266331	0.21351	unchanged
	PFN2	2864.79	0.683407	0.308434	2.21573	0.02671	0.213829	unchanged
	MIS18BP1	232.635	-0.849153	0.383211	-2.21589	0.026699	0.213829	unchanged
	PTMS	96.8238	0.915877	0.413674	2.21401	0.0268282	0.214626	unchanged
	NID1	1143.96	-0.93148	0.420825	-2.21346	0.0268659	0.214778	unchanged
	GTF2H2	518.58	-0.617353	0.279002	-2.21271	0.0269173	0.214962	unchanged
	CASP4	55.9937	1.13312	0.512223	2.21216	0.0269555	0.214962	unchanged
	EIF3G	890.59	-0.574508	0.259718	-2.21204	0.0269637	0.214962	unchanged
	COX7B	1656.34	0.808558	0.365491	2.21225	0.0269492	0.214962	unchanged
	WDR1	1666.16	-0.597619	0.270205	-2.21173	0.0269856	0.214989	unchanged
	CDK12	321.175	-0.868164	0.392703	-2.21074	0.0270539	0.215384	unchanged
	PIGF	154.056	0.806106	0.364953	2.2088	0.0271888	0.216308	unchanged
	USP32	207.487	-0.821993	0.372212	-2.2084	0.0272163	0.216377	unchanged
	MPHOSPH10	194.16	-0.923243	0.418436	-2.20642	0.0273549	0.216639	unchanged
	CERS6	78.2425	-0.943396	0.427507	-2.20674	0.0273323	0.216639	unchanged
	THOC3	298.872	-0.76843	0.348369	-2.20579	0.0273986	0.216639	unchanged
	ARMH3	213.97	0.699452	0.3171	2.20577	0.0273998	0.216639	unchanged
	PLEKHB1	248.849	0.929823	0.421363	2.2067	0.027335	0.216639	unchanged
	SC5D	72.8005	-1.19066	0.539356	-2.20756	0.0272746	0.216639	unchanged
	MYL12A	4159.58	-0.66373	0.300878	-2.20598	0.0273855	0.216639	unchanged
	ZNF490	80.5888	0.922759	0.418278	2.20609	0.0273775	0.216639	unchanged
	STEEP1	76.2273	-1.16713	0.529611	-2.20374	0.0275426	0.217619	unchanged
	ZNF770	1351.67	-0.687304	0.311986	-2.203	0.027595	0.217883	unchanged
	SKA2	844.99	0.639922	0.290543	2.2025	0.02763	0.21801	unchanged
	ZNF442	136.84	0.948911	0.430932	2.202	0.0276654	0.21814	unchanged
	TUBB4B	1397.25	-0.731125	0.332203	-2.20084	0.0277475	0.218637	unchanged
	NMI	143.122	-0.796207	0.361845	-2.20041	0.0277778	0.218726	unchanged
	RABGGTB	138.264	-0.817511	0.371605	-2.19995	0.0278106	0.218835	unchanged
	CREB3L4	79.5297	0.926877	0.421429	2.19937	0.0278519	0.218861	unchanged
	TMEM8B	44.6607	1.15249	0.523954	2.19959	0.0278358	0.218861	unchanged
	RHOC	1707.26	0.695312	0.316213	2.19887	0.0278872	0.21894	unchanged
	RNF41	548.937	0.629499	0.286307	2.19869	0.0279	0.21894	unchanged
	PIMREG	475.809	-0.641979	0.29205	-2.19818	0.0279363	0.219075	unchanged
	CENPP	107.79	0.822067	0.374166	2.19707	0.0280158	0.21936	unchanged
	PHF2	64.4458	-1.19007	0.541669	-2.19704	0.0280177	0.21936	unchanged
	TMEM203	47.2163	1.11472	0.507413	2.19687	0.0280297	0.21936	unchanged
	RANGAP1	621.307	-0.706155	0.321583	-2.19587	0.0281014	0.219771	unchanged
	PLEKHG5	20.683	-1.64086	0.747652	-2.19468	0.0281864	0.220137	unchanged
	LOC107986347	16.6587	-1.96137	0.8936	-2.1949	0.0281705	0.220137	unchanged
	ZBTB21	281.705	-0.870806	0.396836	-2.19437	0.0282087	0.220162	unchanged
	NCK1-DT	43.3545	1.20236	0.548222	2.1932	0.0282929	0.220669	unchanged
	LINC00339	117.372	0.862076	0.393294	2.19194	0.0283839	0.221229	unchanged
	RECK	156.501	0.808837	0.369388	2.18967	0.0285484	0.22221	unchanged
	DHRS12	91.7604	0.891208	0.406993	2.18974	0.0285434	0.22221	unchanged
	PCNP	4146.31	0.522786	0.238828	2.18896	0.0285995	0.222359	unchanged
	TMEM258	789.728	0.701361	0.320499	2.18834	0.0286447	0.222359	unchanged
	ZNF317	455.549	-0.679286	0.310377	-2.18858	0.0286273	0.222359	unchanged
	PES1	1223.93	-0.587754	0.268541	-2.18869	0.0286193	0.222359	unchanged
	FYCO1	86.743	-1.20307	0.550497	-2.18542	0.0288582	0.223865	unchanged
	AVL9	502.684	0.63473	0.290609	2.18414	0.0289522	0.22399	unchanged
	FUT10	549.595	0.637698	0.291964	2.18416	0.0289503	0.22399	unchanged
	CKS2	1771.12	-0.90772	0.415518	-2.18455	0.0289218	0.22399	unchanged
	VAV2	54.3213	-1.27693	0.584473	-2.18476	0.0289067	0.22399	unchanged
	COPG1	1188.56	0.592758	0.271504	2.18324	0.0290184	0.224031	unchanged
	NDUFB5	2619.03	0.720901	0.330188	2.1833	0.0290136	0.224031	unchanged
	RARS2	1203.05	0.649696	0.297624	2.18294	0.0290403	0.224031	unchanged
	VPS13B	273.893	-0.772652	0.353841	-2.18361	0.0289909	0.224031	unchanged
	ZNF664	274.762	-0.872956	0.399935	-2.18274	0.0290547	0.224031	unchanged
	ZMPSTE24	1563.21	-0.710419	0.325657	-2.1815	0.0291467	0.22459	unchanged
	PSMD6	1790.55	0.602593	0.276306	2.18089	0.0291916	0.224754	unchanged
	FAM162A	1428.19	0.702079	0.322032	2.18015	0.0292461	0.224754	unchanged
	H1-2	207.014	-0.916449	0.420312	-2.1804	0.0292278	0.224754	unchanged
	C19orf53	1500.61	0.587894	0.269633	2.18035	0.0292315	0.224754	unchanged
	BCAS4	235.377	0.712519	0.326919	2.17949	0.029295	0.224979	unchanged
	PAFAH1B2	2909.16	0.629598	0.288927	2.17909	0.0293251	0.22506	unchanged
	NPC1	467.543	-0.596149	0.273612	-2.17881	0.0293455	0.225067	unchanged
	NOP58	1739.95	-0.601596	0.276162	-2.17842	0.0293749	0.225143	unchanged
	DAG1	1151.63	0.695502	0.319434	2.1773	0.0294584	0.225482	unchanged
	SIX4	267.251	-0.638094	0.293034	-2.17754	0.02944	0.225482	unchanged
	DNAJB4	99.9981	1.01598	0.466859	2.1762	0.0295402	0.225574	unchanged
	DPYSL2	1885.4	0.594439	0.27329	2.17512	0.029621	0.225574	unchanged
	ZNF252P	143.188	0.938993	0.431536	2.17593	0.0295602	0.225574	unchanged
	HINT2	461.262	0.751913	0.345686	2.17514	0.0296199	0.225574	unchanged
	TMEM107	114.398	0.812648	0.37352	2.17565	0.0295816	0.225574	unchanged
	ZNF532	73.1791	-1.02438	0.470961	-2.17509	0.0296237	0.225574	unchanged
	LINC01224	29.4252	1.39604	0.641438	2.17642	0.0295235	0.225574	unchanged
	APOL6	120.759	-0.998419	0.459035	-2.17504	0.0296271	0.225574	unchanged
	LPGAT1	161.34	-0.864289	0.397419	-2.17475	0.0296485	0.225587	unchanged
	FLYWCH2	342.455	0.716155	0.329366	2.17434	0.0296795	0.225674	unchanged
	FAF2	1185.13	-0.523045	0.240674	-2.17325	0.0297612	0.226146	unchanged
	GPSM2	62.8253	1.1429	0.526098	2.17241	0.0298249	0.226408	unchanged
	TXNRD3	40.2026	1.51146	0.695794	2.17227	0.029835	0.226408	unchanged
	ARL13B	383.874	-0.620801	0.285966	-2.17089	0.0299393	0.226663	unchanged
	AP2M1	3169.8	0.539161	0.248316	2.17127	0.0299107	0.226663	unchanged
	GGT7	233.443	-0.817	0.376361	-2.17079	0.0299474	0.226663	unchanged
	TRMT2B	154.084	0.767763	0.353597	2.17129	0.0299089	0.226663	unchanged
	GLG1	1106.16	0.673219	0.310194	2.17031	0.0299831	0.226784	unchanged
	PRPH2	48.404	1.13303	0.522275	2.1694	0.030052	0.227075	unchanged
	ZNF491	16.9949	1.87531	0.864483	2.16929	0.0300609	0.227075	unchanged
	DCTN3	435.64	0.71436	0.330034	2.1645	0.0304258	0.22968	unchanged
	CCDC93	181.399	-0.872374	0.403124	-2.16404	0.0304616	0.2298	unchanged
	ZBTB39	79.8626	-1.03234	0.477104	-2.16377	0.0304821	0.229803	unchanged
	ASH2L	568.65	0.587811	0.271749	2.16306	0.0305362	0.230061	unchanged
	SPPL3	135.881	-0.933729	0.431845	-2.16218	0.030604	0.23042	unchanged
	NDUFS7	1315.57	0.561575	0.259867	2.161	0.0306951	0.230955	unchanged
	ZNF423	21.2191	-1.55895	0.721809	-2.15978	0.0307894	0.231514	unchanged
	S100A13	1004.95	0.639247	0.296234	2.15791	0.0309348	0.232152	unchanged
	STON1	14.8734	1.96063	0.908503	2.15808	0.0309212	0.232152	unchanged
	ARHGEF1	103.69	-0.955235	0.442576	-2.15835	0.0309005	0.232152	unchanged
	MIR3654	369.297	-0.773073	0.358318	-2.15751	0.0309661	0.232163	unchanged
	THYN1	1291.27	0.663273	0.307445	2.15737	0.0309765	0.232163	unchanged
	TMEM141	427.487	0.75258	0.348894	2.15705	0.0310019	0.232202	unchanged
	KLHDC9	60.1942	1.12273	0.520718	2.15613	0.0310738	0.232287	unchanged
	HCFC2	81.2328	0.995422	0.46157	2.1566	0.0310368	0.232287	unchanged
	IGFLR1	128.893	0.933018	0.432694	2.1563	0.0310604	0.232287	unchanged
	N4BP3	46.4131	-1.11689	0.518711	-2.1532	0.0313028	0.233634	unchanged
	CRIP2	145.352	0.989281	0.459402	2.15341	0.0312863	0.233634	unchanged
	ZCCHC14	45.181	-1.24737	0.579349	-2.15305	0.0313149	0.233634	unchanged
	TRA2B	1740.89	-0.731924	0.340034	-2.1525	0.0313577	0.233802	unchanged
	CHSY1	119.445	-0.836139	0.388514	-2.15215	0.0313859	0.233861	unchanged
	LOC128966598	31.4093	-1.7135	0.796376	-2.15162	0.0314276	0.23402	unchanged
	ASNS	26.9888	1.42908	0.664577	2.15036	0.0315267	0.234342	unchanged
	SAR1A	1967.72	0.663428	0.308555	2.15011	0.0315461	0.234342	unchanged
	SPTBN2	116.828	-0.936364	0.435511	-2.15004	0.0315523	0.234342	unchanged
	PSMA7	4312.56	0.682797	0.317524	2.15038	0.0315252	0.234342	unchanged
	METTL26	714.505	0.554463	0.257941	2.14957	0.0315892	0.234465	unchanged
	NUDC	1926.97	-0.59628	0.277532	-2.14851	0.0316734	0.234787	unchanged
	KLHDC4	152.606	-0.851067	0.396117	-2.14852	0.0316722	0.234787	unchanged
	MIER1	1101.72	0.679926	0.316576	2.14775	0.0317334	0.23508	unchanged
	DYRK2	136.939	-0.808979	0.376932	-2.14622	0.0318555	0.235723	unchanged
	FBXO17	267.739	0.736992	0.343414	2.14607	0.031867	0.235723	unchanged
	CECR7	63.7652	-1.09519	0.510365	-2.14589	0.0318816	0.235723	unchanged
	ITGB1	2258.18	-0.562137	0.262103	-2.14472	0.0319755	0.235972	unchanged
	ALG10	54.8402	-1.17196	0.546447	-2.1447	0.0319768	0.235972	unchanged
	LOC105370569	28.0905	1.39303	0.649501	2.14477	0.0319711	0.235972	unchanged
	VAV3	193.3	-0.699121	0.326061	-2.14414	0.0320214	0.235999	unchanged
	CAPZA1	7206.78	0.654796	0.305372	2.14426	0.0320124	0.235999	unchanged
	RSRP1	91.1659	-0.961469	0.448522	-2.14364	0.0320619	0.236146	unchanged
	HDAC6	460.374	0.6372	0.297384	2.14269	0.0321383	0.236558	unchanged
	CMTM7	283.237	0.655179	0.305884	2.14192	0.0322002	0.23671	unchanged
	RUVBL1	1274.92	-0.644428	0.300848	-2.14204	0.0321903	0.23671	unchanged
	CEP72	139.345	-0.838004	0.391287	-2.14166	0.0322208	0.236711	unchanged
	ETV5	947.174	-0.601546	0.280926	-2.1413	0.0322497	0.236772	unchanged
	NUTF2	2498.83	0.556456	0.259911	2.14095	0.0322782	0.23683	unchanged
	SIX1	2714.47	-0.561931	0.262503	-2.14067	0.0323008	0.236845	unchanged
	COX7A2	3499.76	0.716381	0.334778	2.13987	0.0323652	0.236865	unchanged
	RPAP3	472.651	-0.617534	0.288557	-2.14008	0.0323484	0.236865	unchanged
	SHMT1	669.904	0.671129	0.31359	2.14015	0.0323427	0.236865	unchanged
	PSMC4	1870.11	-0.635212	0.296942	-2.13918	0.0324213	0.237124	unchanged
	VASH2	55.6162	0.996517	0.466091	2.13803	0.0325143	0.237654	unchanged
	TP53	814.753	0.601673	0.281466	2.13764	0.0325461	0.237736	unchanged
	ARID4B	317.309	-0.732177	0.342603	-2.1371	0.0325899	0.237904	unchanged
	CEP44	318.739	-0.627478	0.293721	-2.13631	0.0326545	0.238224	unchanged
	MTX1	596.057	0.615539	0.288264	2.13533	0.0327339	0.238501	unchanged
	NAB1	170.976	-0.697391	0.326588	-2.13539	0.0327295	0.238501	unchanged
	GPATCH1	125.568	-0.94188	0.441147	-2.13507	0.0327554	0.238507	unchanged
	SEC24D	82.3369	1.08375	0.507989	2.13341	0.0328911	0.239193	unchanged
	ENTPD1	147.059	-0.829431	0.388774	-2.13345	0.0328875	0.239193	unchanged
	MYOM1	17.4262	-1.89057	0.886763	-2.13199	0.0330079	0.239739	unchanged
	TXLNG	211.513	-0.679311	0.318625	-2.132	0.0330065	0.239739	unchanged
	AFDN	31.3343	-1.36563	0.640691	-2.1315	0.0330481	0.23988	unchanged
	ZYG11A	28.927	-1.37136	0.643736	-2.13031	0.0331461	0.239888	unchanged
	STEAP3	140.262	-0.912933	0.428471	-2.13068	0.0331158	0.239888	unchanged
	ZNF597	102.847	-0.935011	0.438722	-2.13121	0.0330715	0.239888	unchanged
	NAPB	35.9602	-1.27257	0.59739	-2.13022	0.0331533	0.239888	unchanged
	ATRX	272.387	-0.743361	0.348894	-2.13062	0.0331204	0.239888	unchanged
	SMIM3	350.166	0.637057	0.299108	2.12985	0.0331838	0.239957	unchanged
	AKIP1	634.98	0.571062	0.268199	2.12924	0.0332341	0.24017	unchanged
	CHD2	358.434	-0.886981	0.416623	-2.12898	0.0332559	0.240177	unchanged
	LOC100294145	648.617	0.636158	0.298898	2.12834	0.0333086	0.240364	unchanged
	NTMT1	453.567	-0.627191	0.29471	-2.12816	0.0333235	0.240364	unchanged
	MOAP1	593.069	-0.573217	0.269415	-2.12763	0.0333674	0.240529	unchanged
	HACD3	4850.76	0.597619	0.281207	2.12519	0.0335704	0.241841	unchanged
	CYLD	114.114	-0.817448	0.384769	-2.12452	0.0336268	0.242096	unchanged
	ZMIZ1	79.8293	-1.161	0.546921	-2.1228	0.033771	0.242679	unchanged
	HOXB5	71.7018	-1.01439	0.477806	-2.12301	0.0337532	0.242679	unchanged
	CSDC2	53.6373	1.191	0.561044	2.12283	0.033768	0.242679	unchanged
	SLC36A1	84.8513	-1.10205	0.519305	-2.12216	0.0338241	0.242909	unchanged
	SEL1L	597.428	-0.590373	0.278266	-2.12162	0.03387	0.243087	unchanged
	DDX54	303.744	-0.764619	0.360456	-2.12125	0.0339005	0.243155	unchanged
	FLNC	36.7771	-1.3355	0.629682	-2.12091	0.0339296	0.243212	unchanged
	AMMECR1	111.471	-0.920446	0.434055	-2.12057	0.0339577	0.243261	unchanged
	ZNF768	65.2615	-0.947322	0.446853	-2.11999	0.0340072	0.243465	unchanged
	PLEKHM2	71.6365	-1.01778	0.48033	-2.11893	0.0340965	0.243952	unchanged
	DPM3	303.653	0.96881	0.457357	2.11828	0.0341513	0.244106	unchanged
	TMEM187	98.1397	0.916866	0.432857	2.11817	0.0341604	0.244106	unchanged
	ZNF204P	46.8601	1.19859	0.566143	2.11712	0.0342493	0.244499	unchanged
	C9orf72	269.935	0.989827	0.467556	2.11702	0.034258	0.244499	unchanged
	RCAN3	18.633	1.75696	0.830376	2.11586	0.034357	0.244591	unchanged
	HAUS3	190.653	-0.705657	0.333546	-2.11562	0.034377	0.244591	unchanged
	H2AC14	12.8791	-2.82663	1.33591	-2.11588	0.034355	0.244591	unchanged
	ECHS1	2919.3	0.559164	0.264289	2.11573	0.0343681	0.244591	unchanged
	TMEM263	648.446	0.57621	0.272329	2.11586	0.034357	0.244591	unchanged
	CAPZB	1454.37	0.512671	0.242362	2.11531	0.0344032	0.244626	unchanged
	RNASEH1-DT	119.256	0.851955	0.403037	2.11384	0.0345291	0.24537	unchanged
	COMMD8	822.264	0.67637	0.320245	2.11204	0.034683	0.246007	unchanged
	PLOD3	249.58	-0.700914	0.3318	-2.11246	0.0346469	0.246007	unchanged
	MAFF	452.539	-2.41628	1.14395	-2.11223	0.0346668	0.246007	unchanged
	DNM3	773.049	-0.587581	0.278433	-2.11032	0.0348312	0.246453	unchanged
	PAIP2	1975.49	0.576027	0.273383	2.10704	0.0351145	0.246453	unchanged
	MRPL22	1473.62	0.610946	0.289658	2.1092	0.0349275	0.246453	unchanged
	RIOK1	509.398	-0.559035	0.265075	-2.10897	0.0349472	0.246453	unchanged
	DNPH1	1091.94	0.617543	0.292874	2.10856	0.0349824	0.246453	unchanged
	CCDC126	336.254	0.904125	0.428734	2.10882	0.0349597	0.246453	unchanged
	YWHAEP1	79.3703	0.864903	0.410184	2.10857	0.0349816	0.246453	unchanged
	ZNF655	232.976	-0.668792	0.317076	-2.10925	0.0349228	0.246453	unchanged
	ATP6V1B2	2137.99	0.524764	0.249033	2.10721	0.0350995	0.246453	unchanged
	CTNNAL1	900.881	0.635417	0.30108	2.11046	0.0348191	0.246453	unchanged
	SCN4B	18.7437	-2.71863	1.28979	-2.10782	0.0350467	0.246453	unchanged
	ALG10B	94.4798	-0.873027	0.413771	-2.10993	0.0348643	0.246453	unchanged
	RAP1GAP2	71.1862	-1.10209	0.522926	-2.10755	0.0350703	0.246453	unchanged
	UHRF1	539.231	-0.909452	0.430806	-2.11105	0.0347683	0.246453	unchanged
	SLC44A2	412.149	0.637684	0.30239	2.10881	0.0349608	0.246453	unchanged
	CST3	1469.4	0.681966	0.32361	2.10737	0.0350856	0.246453	unchanged
	CRYZL1	625.106	0.627709	0.297927	2.10692	0.0351243	0.246453	unchanged
	BCOR	178.11	-1.01672	0.482578	-2.10684	0.0351311	0.246453	unchanged
	PDS5A	290.147	-0.626538	0.297424	-2.10655	0.0351569	0.246484	unchanged
	RAD23B	347.299	-0.709918	0.337058	-2.10622	0.0351852	0.246532	unchanged
	GSEC	19.4941	1.65603	0.786452	2.1057	0.0352307	0.246701	unchanged
	TGOLN2	513.51	-0.785953	0.373367	-2.10504	0.0352878	0.246862	unchanged
	MAEA	679.945	-0.639208	0.303671	-2.10494	0.0352966	0.246862	unchanged
	NRAS	1834.75	0.578576	0.275022	2.10374	0.0354012	0.247443	unchanged
	DPF2	1902.12	0.535267	0.254536	2.10291	0.0354734	0.247797	unchanged
	GLYATL1	14.0354	1.88706	0.897649	2.10222	0.0355337	0.248068	unchanged
	TAMM41	219.391	-0.675241	0.321369	-2.10114	0.0356286	0.248316	unchanged
	NSRP1	325.568	-0.886049	0.421761	-2.10083	0.0356556	0.248316	unchanged
	LINC02987	144.644	0.861856	0.410205	2.10104	0.0356378	0.248316	unchanged
	ATP5F1E	79.7792	1.01953	0.485255	2.10102	0.0356396	0.248316	unchanged
	TMEM87B	252.047	-0.833627	0.396937	-2.10015	0.0357158	0.248586	unchanged
	ZBED6	28.9363	-1.447	0.689304	-2.09922	0.0357973	0.248825	unchanged
	AFF1	17.4946	-1.6711	0.796121	-2.09905	0.0358121	0.248825	unchanged
	F12	335.011	-0.661932	0.315353	-2.09902	0.0358151	0.248825	unchanged
	TP53I3	802.239	0.597916	0.284897	2.09871	0.0358422	0.248858	unchanged
	SHMT2	2655.32	-0.5493	0.261761	-2.09848	0.035863	0.248858	unchanged
	IDH1-AS1	11.0842	2.48633	1.18521	2.09781	0.0359222	0.249118	unchanged
	ZNF330	177.699	-0.734982	0.350689	-2.09582	0.0360981	0.249884	unchanged
	CFAP96	26.2713	1.38707	0.661873	2.09568	0.0361105	0.249884	unchanged
	GPRC5C	222.009	-0.77132	0.36807	-2.09558	0.0361194	0.249884	unchanged
	ASPSCR1	70.347	1.33183	0.635498	2.09572	0.0361069	0.249884	unchanged
	USP1	976.85	-0.582288	0.278207	-2.093	0.0363491	0.250234	unchanged
	PTPRG-AS1	12.9293	2.01629	0.963099	2.09354	0.0363005	0.250234	unchanged
	PIK3CA	346.628	-0.82386	0.393487	-2.09374	0.0362832	0.250234	unchanged
	MTCH1	700.636	0.972056	0.464173	2.09417	0.036245	0.250234	unchanged
	ARHGAP19	246.747	0.705693	0.337131	2.09323	0.0363288	0.250234	unchanged
	IL18BP	17.5466	-1.65309	0.78986	-2.09289	0.0363589	0.250234	unchanged
	B4GALNT1	177.005	-0.812716	0.388336	-2.09282	0.0363657	0.250234	unchanged
	LSM14B	19.6922	-1.67647	0.800888	-2.09327	0.0363254	0.250234	unchanged
	ITSN1	351.15	-0.848816	0.405271	-2.09444	0.0362206	0.250234	unchanged
	GPR162	80.8024	0.859897	0.410933	2.09255	0.0363898	0.25025	unchanged
	LOC105374016	35.4656	-1.35537	0.647875	-2.09202	0.0364364	0.250396	unchanged
	RSPH3	31.4989	-1.32311	0.632515	-2.09182	0.0364544	0.250396	unchanged
	AIG1	111.796	0.817437	0.391065	2.09028	0.0365924	0.251194	unchanged
	DYNC2I1	32.0499	-1.26855	0.607674	-2.08755	0.0368382	0.25258	unchanged
	POLR1E	269.167	-0.618887	0.296456	-2.08762	0.0368324	0.25258	unchanged
	EIF5A2	614.652	0.759207	0.363886	2.08639	0.0369434	0.25307	unchanged
	ARL4D	245.616	0.691939	0.331662	2.08627	0.0369537	0.25307	unchanged
	FSTL1	691.429	0.664166	0.318548	2.08498	0.037071	0.253586	unchanged
	UBXN1	729.711	-0.586491	0.281296	-2.08496	0.0370731	0.253586	unchanged
	AGK	503.205	-0.630196	0.302361	-2.08425	0.0371372	0.253874	unchanged
	MRPS14	1007.62	0.608907	0.292183	2.084	0.0371606	0.253883	unchanged
	ISOC2	628.066	0.570436	0.273759	2.08371	0.0371864	0.253909	unchanged
	EPHB2	27.4198	-1.45142	0.697126	-2.08201	0.0373414	0.254434	unchanged
	GALE	591.829	-0.561008	0.269501	-2.08166	0.0373738	0.254434	unchanged
	TNNC1	55.7741	1.082	0.519617	2.0823	0.0373149	0.254434	unchanged
	STAT2	336.464	0.604554	0.290406	2.08175	0.0373653	0.254434	unchanged
	CRADD	94.6451	0.894167	0.42954	2.08168	0.0373714	0.254434	unchanged
	CEP97	213.013	-0.734215	0.352892	-2.08057	0.0374736	0.254742	unchanged
	NRBF2	583.173	0.606781	0.291661	2.08044	0.0374855	0.254742	unchanged
	ZNF605	76.9779	-1.03296	0.496439	-2.08074	0.0374576	0.254742	unchanged
	RNF149	336.622	-0.875912	0.421333	-2.07891	0.0376259	0.255013	unchanged
	EGFR	13.4246	-2.01384	0.968809	-2.07867	0.0376474	0.255013	unchanged
	UGCG	213.213	-0.735442	0.35377	-2.07887	0.0376293	0.255013	unchanged
	UBE4A	615.77	0.615116	0.295837	2.07924	0.0375954	0.255013	unchanged
	TUBA1B	10559.3	-0.810714	0.390037	-2.07856	0.0376583	0.255013	unchanged
	CDK2	777.441	0.618536	0.29751	2.07904	0.0376133	0.255013	unchanged
	RAC1	492.519	0.604685	0.291051	2.07759	0.037747	0.255464	unchanged
	ARL5A	581.314	0.937373	0.451687	2.07527	0.0379612	0.256762	unchanged
	LRRC20	141.689	0.747735	0.360432	2.07455	0.0380282	0.256784	unchanged
	ATOSA	74.6162	0.972805	0.468824	2.07499	0.0379875	0.256784	unchanged
	PITPNB	1398.29	-0.522116	0.251681	-2.07452	0.0380314	0.256784	unchanged
	CCDC40	11.3752	-2.55709	1.23335	-2.07329	0.0381451	0.257401	unchanged
	GPN2	161.949	-0.72979	0.352198	-2.0721	0.038256	0.257466	unchanged
	MTR	224.483	-0.895946	0.432482	-2.07164	0.0382995	0.257466	unchanged
	WDSUB1	166.178	0.676782	0.326666	2.07179	0.0382852	0.257466	unchanged
	TBC1D7	36.4112	1.31197	0.633313	2.07161	0.0383022	0.257466	unchanged
	HERC2	146.528	-0.869563	0.419653	-2.0721	0.0382561	0.257466	unchanged
	SMCR8	161.164	-0.796215	0.38417	-2.07256	0.0382131	0.257466	unchanged
	DUSP14	903.366	0.609364	0.294232	2.07103	0.0383561	0.257466	unchanged
	CC2D1A	64.9153	0.969649	0.468153	2.07122	0.0383379	0.257466	unchanged
	NDUFA13	4162.05	0.585988	0.282937	2.07109	0.0383505	0.257466	unchanged
	ZNF557	55.0419	-1.02763	0.496335	-2.07043	0.0384121	0.257693	unchanged
	CSTF2	567.897	-0.620872	0.299932	-2.07004	0.0384482	0.257785	unchanged
	DCAF1	367.539	-0.702957	0.339733	-2.06915	0.0385324	0.258198	unchanged
	REL	128.669	-0.735812	0.35576	-2.06828	0.0386136	0.258592	unchanged
	GSPT1	394.83	-0.592806	0.286692	-2.06774	0.0386641	0.25878	unchanged
	ING3	366.956	0.737139	0.356607	2.06709	0.0387259	0.259043	unchanged
	EFCAB11	119.003	0.77544	0.375508	2.06505	0.0389187	0.260181	unchanged
	PPBP	142.701	-5.38418	2.60782	-2.06463	0.0389583	0.260295	unchanged
	BDH2	164.903	0.894224	0.433287	2.06382	0.0390352	0.260658	unchanged
	RWDD3	183.598	0.73203	0.35524	2.06066	0.0393354	0.261193	unchanged
	TMEM214	151.907	0.810198	0.393249	2.06027	0.0393731	0.261193	unchanged
	H2AZ2	407.974	0.69416	0.336647	2.06198	0.0392092	0.261193	unchanged
	CLU	765.421	0.633429	0.307187	2.06203	0.0392047	0.261193	unchanged
	GALT	386.39	0.667355	0.323826	2.06085	0.0393178	0.261193	unchanged
	ZNF215	164.579	-0.681437	0.330741	-2.06033	0.0393669	0.261193	unchanged
	MRPL49	2594.6	0.569656	0.276382	2.06112	0.0392917	0.261193	unchanged
	NEMP1	675.143	-0.709956	0.344501	-2.06082	0.0393199	0.261193	unchanged
	CRAMP1	33.1977	-1.18634	0.575494	-2.06143	0.039262	0.261193	unchanged
	TMEM11	635.936	-0.576526	0.279623	-2.0618	0.0392267	0.261193	unchanged
	DIRAS1	68.3744	0.961997	0.46659	2.06176	0.0392305	0.261193	unchanged
	MAP7D3	207.323	-0.946528	0.459454	-2.06011	0.0393876	0.261193	unchanged
	CDC5L	603.936	-0.650414	0.315806	-2.05954	0.0394429	0.261409	unchanged
	METTL9	486.704	0.987412	0.479792	2.058	0.0395902	0.262234	unchanged
	MSRB1	552.208	0.585272	0.284481	2.05733	0.0396545	0.262509	unchanged
	UBN1	72.2632	-1.01804	0.494901	-2.05707	0.0396796	0.262524	unchanged
	C1orf74	153.67	0.84305	0.410094	2.05575	0.0398065	0.26291	unchanged
	MCCC1	566.193	0.563252	0.273959	2.05598	0.0397848	0.26291	unchanged
	RNF213	177.385	-0.728378	0.354267	-2.05601	0.0397811	0.26291	unchanged
	GATAD2B	154.33	-0.750519	0.365247	-2.05483	0.0398959	0.263048	unchanged
	CASP8	140.132	-0.720054	0.350375	-2.0551	0.0398697	0.263048	unchanged
	CARNMT1	160.438	-0.796799	0.387749	-2.05493	0.0398856	0.263048	unchanged
	RIMKLA	55.627	1.14038	0.555708	2.05211	0.0401588	0.264036	unchanged
	PHTF1	97.0222	0.800974	0.390228	2.05258	0.0401136	0.264036	unchanged
	IFRD2	770.714	-0.648169	0.315795	-2.0525	0.0401214	0.264036	unchanged
	CYFIP2	893.275	0.585968	0.285419	2.05301	0.0400713	0.264036	unchanged
	LINC03020	16.8951	1.63675	0.797597	2.0521	0.0401604	0.264036	unchanged
	FAM234A	654.599	0.696333	0.339399	2.05166	0.0402025	0.264161	unchanged
	ACBD6	1574.69	0.597518	0.291414	2.05041	0.0403245	0.264359	unchanged
	BCKDHB	534.117	0.554847	0.270584	2.05056	0.0403103	0.264359	unchanged
	CROT	131.011	0.795519	0.387905	2.05081	0.0402855	0.264359	unchanged
	GSTZ1	203.575	0.725782	0.353855	2.05107	0.04026	0.264359	unchanged
	YLPM1	278.074	-0.867252	0.423144	-2.04954	0.0404089	0.264762	unchanged
	SIKE1	965.991	-0.561128	0.27392	-2.04851	0.0405099	0.264992	unchanged
	REEP3	6669.74	0.718263	0.350676	2.04823	0.0405379	0.264992	unchanged
	HSP90B1	4190.04	-0.625377	0.305287	-2.04849	0.0405121	0.264992	unchanged
	HOMEZ	290.557	0.671676	0.327957	2.04806	0.0405541	0.264992	unchanged
	KTN1	230.824	-0.853573	0.416782	-2.04801	0.040559	0.264992	unchanged
	EI24	542.974	0.640955	0.31306	2.04739	0.0406199	0.265088	unchanged
	HDDC3	283.085	0.67124	0.327831	2.04752	0.0406073	0.265088	unchanged
	CERS2	576.499	-0.589902	0.288194	-2.0469	0.0406683	0.265225	unchanged
	TMEM177	518.04	-0.591565	0.289055	-2.04655	0.0407024	0.265225	unchanged
	ANKS6	45.5804	-1.16179	0.567703	-2.04647	0.04071	0.265225	unchanged
	ABHD8	23.0883	1.66152	0.81215	2.04584	0.0407725	0.265483	unchanged
	MSX1	57.1487	1.21233	0.592938	2.04461	0.0408936	0.26582	unchanged
	EP300-AS1	37.2362	1.09964	0.537703	2.04507	0.0408477	0.26582	unchanged
	CDPF1	200.443	0.647302	0.316587	2.04463	0.0408916	0.26582	unchanged
	MCEE	49.3221	1.06523	0.521109	2.04416	0.0409382	0.26596	unchanged
	NDUFC2	159.385	0.751996	0.368113	2.04284	0.0410682	0.266644	unchanged
	ABHD12B	14.0473	-1.75644	0.859895	-2.04262	0.0410898	0.266644	unchanged
	LUC7L3	196.9	-0.762879	0.373662	-2.04163	0.0411884	0.267133	unchanged
	CPT2	399.55	0.948647	0.464945	2.04034	0.0413161	0.267509	unchanged
	DHCR24	3845.37	-0.546877	0.268006	-2.04054	0.0412968	0.267509	unchanged
	BATF2	94.7819	-0.879975	0.431204	-2.04074	0.0412767	0.267509	unchanged
	MEAF6	1002.15	-0.510382	0.250205	-2.03986	0.0413646	0.267522	unchanged
	B3GALT4	25.3381	1.31434	0.644323	2.03987	0.041363	0.267522	unchanged
	NAA25	484.194	-0.607412	0.297871	-2.03918	0.0414325	0.267811	unchanged
	CCDC163	34.301	1.23327	0.605006	2.03844	0.0415057	0.268062	unchanged
	LONRF2	11.9197	-2.01503	0.989027	-2.03739	0.0416111	0.268062	unchanged
	FASTK	436.228	0.561387	0.275527	2.0375	0.0415997	0.268062	unchanged
	PINX1	243.413	-0.693369	0.340323	-2.03739	0.0416111	0.268062	unchanged
	NME2	40.2877	1.2098	0.593736	2.0376	0.0415895	0.268062	unchanged
	PGPEP1	110.532	-0.914405	0.448796	-2.03746	0.0416038	0.268062	unchanged
	CALM1	2315.42	0.544533	0.267392	2.03646	0.0417044	0.268513	unchanged
	PEX11B	430.472	0.604175	0.296727	2.03613	0.0417375	0.268576	unchanged
	KRT10-AS1	164.193	0.838593	0.411986	2.03549	0.0418016	0.268781	unchanged
	TRPM4	47.1121	1.09457	0.53778	2.03535	0.0418161	0.268781	unchanged
	MPP2	231.121	0.768546	0.377793	2.0343	0.0419211	0.269188	unchanged
	ATF5	95.5068	-0.86761	0.426501	-2.03425	0.0419262	0.269188	unchanged
	MOB1A	3987.79	0.508817	0.250315	2.0327	0.0420826	0.269323	unchanged
	PPP1R16A	54.3238	-1.00361	0.493745	-2.03265	0.0420876	0.269323	unchanged
	ANKRD26	52.0392	-1.03759	0.510357	-2.03306	0.0420463	0.269323	unchanged
	SLC39A13	157.252	-0.861769	0.423848	-2.0332	0.0420322	0.269323	unchanged
	MFGE8	310.722	-0.787887	0.38753	-2.0331	0.0420428	0.269323	unchanged
	ZNF549	97.635	-0.845724	0.415984	-2.03307	0.0420455	0.269323	unchanged
	FPGS	643.657	0.577888	0.284502	2.03123	0.0422321	0.270098	unchanged
	DERL2	1878.6	0.559756	0.275637	2.03077	0.0422781	0.270242	unchanged
	SNX6	2032.47	0.584478	0.288032	2.02921	0.0424369	0.270656	unchanged
	CHORDC1P4	25.0574	-1.47606	0.727365	-2.02933	0.0424248	0.270656	unchanged
	INSR	810.357	0.645027	0.317849	2.02935	0.0424229	0.270656	unchanged
	RBM41	115.598	-0.833876	0.410834	-2.02972	0.0423854	0.270656	unchanged
	TEX261	58.4085	-1.05022	0.517803	-2.02822	0.0425373	0.271146	unchanged
	PRIMPOL	139.122	0.739297	0.364685	2.02722	0.0426397	0.271648	unchanged
	NSUN5	616.521	-0.551528	0.272097	-2.02696	0.042667	0.271671	unchanged
	DMTF1-AS1	12.199	2.15483	1.06357	2.02604	0.042761	0.272057	unchanged
	UQCR11	1955.67	0.542575	0.267819	2.0259	0.0427748	0.272057	unchanged
	ETFRF1	331.257	0.703619	0.347376	2.02552	0.0428137	0.272154	unchanged
	LOC124905971	25.8338	1.40801	0.69562	2.02411	0.0429584	0.272924	unchanged
	SUCLG1	1014.69	0.622808	0.307755	2.02371	0.0429999	0.273037	unchanged
	ZCCHC8	407.753	-0.578112	0.285771	-2.02299	0.0430744	0.273359	unchanged
	POR	1007.58	-0.570215	0.281959	-2.02233	0.0431424	0.273406	unchanged
	OAZ1	3992.57	-0.525778	0.259961	-2.02253	0.0431215	0.273406	unchanged
	HIF3A	16.1044	1.64327	0.812606	2.02223	0.0431531	0.273406	unchanged
	TRAF3IP2	30.6254	1.34668	0.666015	2.02199	0.0431771	0.273408	unchanged
	EXOSC10	746.367	-0.616914	0.305484	-2.01946	0.0434394	0.273965	unchanged
	DNAJA1P5	45.3735	1.45678	0.721482	2.01915	0.0434713	0.273965	unchanged
	MSTO1	94.9579	-0.863739	0.427699	-2.0195	0.043435	0.273965	unchanged
	SFT2D2	296.845	-0.615096	0.304677	-2.01885	0.0435031	0.273965	unchanged
	SMARCA5	1277.42	-0.576515	0.285377	-2.02019	0.0433641	0.273965	unchanged
	ACOT13	1281.22	0.611597	0.302853	2.01945	0.0434406	0.273965	unchanged
	ANK3	19.3019	2.14511	1.06213	2.01963	0.0434218	0.273965	unchanged
	GRK2	81.9165	-0.915123	0.453031	-2.02	0.0433834	0.273965	unchanged
	TLCD3A	350.607	-0.600251	0.297038	-2.02079	0.0433018	0.273965	unchanged
	POLR1G	70.1028	-0.930014	0.460641	-2.01896	0.0434915	0.273965	unchanged
	CCDC18	53.3116	-1.04792	0.519217	-2.01828	0.0435625	0.274174	unchanged
	ARID3B	522.751	-0.755429	0.374332	-2.01807	0.043584	0.274174	unchanged
	HERPUD2	104.775	0.920391	0.456235	2.01736	0.0436579	0.274489	unchanged
	CNIH4	3301.54	0.718287	0.356114	2.01701	0.0436942	0.274567	unchanged
	CKAP5	1305.47	-0.779286	0.386559	-2.01596	0.0438043	0.275109	unchanged
	ACHE	22.4157	-1.57744	0.782584	-2.01568	0.0438336	0.275143	unchanged
	DDX19A	423.883	-0.711858	0.353345	-2.01463	0.0439436	0.275683	unchanged
	CSNK1G2	60.2774	-1.10234	0.54726	-2.0143	0.0439782	0.27575	unchanged
	OAT	330.272	0.745634	0.37024	2.01392	0.0440179	0.275849	unchanged
	PNRC2	1592.8	-0.505244	0.25093	-2.01349	0.044063	0.275981	unchanged
	ANKRD31	14.1261	-1.93295	0.960884	-2.01164	0.0442581	0.276151	unchanged
	FBXL15	270.042	-0.643459	0.319677	-2.01284	0.0441314	0.276151	unchanged
	SUFU	71.309	0.994792	0.494414	2.01206	0.0442134	0.276151	unchanged
	COX16	132.749	0.833521	0.414157	2.01257	0.0441596	0.276151	unchanged
	ZNF839	70.9923	0.963136	0.478779	2.01165	0.0442569	0.276151	unchanged
	TNFAIP1	330.081	-0.624883	0.310561	-2.01211	0.0442086	0.276151	unchanged
	PIGU	348.64	-0.719354	0.3575	-2.01218	0.0442011	0.276151	unchanged
	FIBIN	1623.04	-0.651175	0.323753	-2.01133	0.0442902	0.276202	unchanged
	AGBL5	427.714	0.889908	0.44265	2.01041	0.0443879	0.276512	unchanged
	LSM3	1199.83	0.564809	0.280911	2.01063	0.0443644	0.276512	unchanged
	KMT5C	47.6524	1.25158	0.622977	2.00903	0.0445337	0.27727	unchanged
	COX8A	1486.07	0.599595	0.298702	2.00734	0.0447138	0.278241	unchanged
	ZFP91	243.767	-0.685694	0.341669	-2.00689	0.0447609	0.278383	unchanged
	IL27RA	261.555	-0.867635	0.432565	-2.00579	0.0448788	0.278966	unchanged
	H2BC8	12.8404	1.98577	0.990372	2.00507	0.0449554	0.279208	unchanged
	THAP2	76.0026	0.955345	0.476488	2.00497	0.0449662	0.279208	unchanged
	WRAP73	412.866	-0.547576	0.273246	-2.00397	0.0450735	0.279723	unchanged
	HNRNPAB	150.159	-0.703068	0.350978	-2.00316	0.0451596	0.280064	unchanged
	LOC105369309	170.566	-0.788253	0.393537	-2.003	0.0451777	0.280064	unchanged
	IMPACT	297.311	0.578023	0.288611	2.00278	0.0452014	0.280064	unchanged
	SDHAP2	17.236	-1.58105	0.789676	-2.00215	0.0452689	0.280331	unchanged
	TOM1L1	487.407	0.582345	0.290919	2.00174	0.0453122	0.280449	unchanged
	UBR4	334.298	-0.705418	0.352633	-2.00043	0.0454537	0.28049	unchanged
	LMAN2	3322.99	0.491265	0.245517	2.00094	0.0453989	0.28049	unchanged
	AARS2	110.39	-0.956663	0.478307	-2.0001	0.0454895	0.28049	unchanged
	MORN4	71.3953	0.846394	0.423123	2.00035	0.0454628	0.28049	unchanged
	SUGT1	740.502	0.542726	0.271332	2.00023	0.0454754	0.28049	unchanged
	NBR1	513.421	-0.636665	0.318255	-2.00049	0.0454474	0.28049	unchanged
	MRPL45P2	55.589	1.00265	0.501262	2.00025	0.0454728	0.28049	unchanged
	RIMS2	97.4766	-0.858527	0.429357	-1.99957	0.045547	0.280694	unchanged
	OSCP1	112.312	0.906485	0.453469	1.999	0.0456085	0.280773	unchanged
	MBIP	696.499	0.649657	0.324991	1.999	0.0456082	0.280773	unchanged
	ME2	341.376	0.829013	0.414893	1.99814	0.0457017	0.281196	unchanged
	ABCA2	81.2375	-0.94384	0.472447	-1.99777	0.0457417	0.281292	unchanged
	DLEU1	304.322	0.708807	0.35488	1.99731	0.0457914	0.281447	unchanged
	MYCBP2	89.7841	-0.936051	0.468748	-1.99692	0.0458343	0.281561	unchanged
	PTMA	10849.9	-0.520216	0.260585	-1.99634	0.0458967	0.281794	unchanged
	UCK1	355.95	0.561196	0.281199	1.99572	0.0459639	0.282054	unchanged
	TRPM7	179.47	-0.705195	0.353392	-1.9955	0.0459882	0.282054	unchanged
	ECD	886.92	-0.555251	0.27835	-1.9948	0.0460648	0.282224	unchanged
	GFOD2	271.753	-0.621889	0.311743	-1.99488	0.0460561	0.282224	unchanged
	SHOC2	979.452	0.511261	0.256368	1.99425	0.0461248	0.282291	unchanged
	CYBC1	405.531	-0.605317	0.3035	-1.99446	0.0461022	0.282291	unchanged
	ACTB	42782.3	-0.627347	0.314661	-1.99372	0.0461824	0.282493	unchanged
	ICE1	65.1496	-0.977108	0.490824	-1.99075	0.0465084	0.283144	unchanged
	USP42	69.9513	-0.861702	0.432558	-1.99211	0.0463594	0.283144	unchanged
	DMTF1	153.358	-0.752417	0.377714	-1.99203	0.046368	0.283144	unchanged
	SERPINH1	2797.12	-0.571847	0.287241	-1.99082	0.0465003	0.283144	unchanged
	MED13L	142.643	-0.787839	0.395753	-1.99073	0.0465102	0.283144	unchanged
	PIBF1	127.938	-0.770521	0.387046	-1.99077	0.0465058	0.283144	unchanged
	TMED10	5244.78	0.483511	0.242837	1.99109	0.0464708	0.283144	unchanged
	SLC35B1	645.111	0.553279	0.277831	1.99142	0.0464348	0.283144	unchanged
	AKAP8L	34.1558	-1.2517	0.628609	-1.99122	0.0464571	0.283144	unchanged
	NXT2	295.464	0.736902	0.370315	1.98993	0.0465983	0.283531	unchanged
	KIF2C	848.306	-0.686406	0.345206	-1.9884	0.0467679	0.284112	unchanged
	PECR	282.118	0.644289	0.323992	1.98859	0.0467463	0.284112	unchanged
	CASP3	1135.09	-0.52921	0.266134	-1.98851	0.0467557	0.284112	unchanged
	VTN	133.918	0.91309	0.459365	1.98772	0.0468425	0.284415	unchanged
	C1orf54	383.451	0.764553	0.384849	1.98663	0.0469632	0.284997	unchanged
	NOTCH2NLB	42.5409	1.09356	0.551221	1.98389	0.0472675	0.286542	unchanged
	ANP32B	1638.19	-0.51766	0.260909	-1.98407	0.0472485	0.286542	unchanged
	RAB3B	110.325	0.861272	0.434268	1.98327	0.0473371	0.286813	unchanged
	NAGK	170.487	0.671336	0.338655	1.98236	0.047439	0.286977	unchanged
	PPP3CB	118.331	0.785353	0.396162	1.9824	0.047434	0.286977	unchanged
	TAOK1	268.291	-0.621132	0.31326	-1.9828	0.04739	0.286977	unchanged
	EXO5	125.537	-0.761447	0.384473	-1.9805	0.0476478	0.287636	unchanged
	TMEM44-AS1	39.1725	1.15169	0.581504	1.98054	0.0476434	0.287636	unchanged
	C14orf28	26.7809	1.58264	0.799022	1.98073	0.047622	0.287636	unchanged
	ARHGAP17	364.804	-0.81198	0.409877	-1.98104	0.0475873	0.287636	unchanged
	PURB	48.3783	-1.03104	0.52074	-1.97995	0.047709	0.287854	unchanged
	DYRK1A	136.749	-0.720705	0.364106	-1.97938	0.047773	0.288089	unchanged
	TXNDC9	787.43	0.639684	0.323211	1.97915	0.047799	0.288095	unchanged
	PDIK1L	298.167	0.623591	0.315186	1.97848	0.0478741	0.288246	unchanged
	FBLN5	20.255	1.69449	0.856456	1.97849	0.0478731	0.288246	unchanged
	SOCS3	55.7744	-1.03587	0.523809	-1.97757	0.0479769	0.288714	unchanged
	REEP1	57.5536	1.086	0.549325	1.97697	0.0480454	0.288824	unchanged
	C16orf74	33.954	1.40998	0.713152	1.97712	0.0480286	0.288824	unchanged
	ZNF589	58.0832	-1.04444	0.528362	-1.97674	0.0480706	0.288825	unchanged
	LINC03007	164.973	-0.770347	0.389881	-1.97585	0.0481719	0.288981	unchanged
	PTPRS	449.837	0.700973	0.354713	1.97617	0.0481357	0.288981	unchanged
	FAM50A	220.725	-0.703887	0.356207	-1.97606	0.048148	0.288981	unchanged
	KLHL20	374.248	0.578285	0.292836	1.97478	0.0482934	0.289107	unchanged
	POLQ	134.608	-0.942526	0.47726	-1.97487	0.0482828	0.289107	unchanged
	CNOT6	376.69	0.566416	0.286816	1.97484	0.0482864	0.289107	unchanged
	YAP1	130.647	-0.737308	0.373251	-1.97536	0.0482268	0.289107	unchanged
	SLC39A6	731	-0.529231	0.268056	-1.97433	0.0483438	0.289259	unchanged
	NDUFB3	528.722	0.65733	0.333017	1.97387	0.048397	0.289427	unchanged
	FGF11	82.5561	0.837148	0.424429	1.97241	0.0485625	0.29017	unchanged
	NANP	393.871	0.588067	0.298158	1.97233	0.0485717	0.29017	unchanged
	MYEF2	99.2405	-0.800149	0.405876	-1.97141	0.0486766	0.290646	unchanged
	UNC13A	26.4605	-1.46319	0.742306	-1.97114	0.0487074	0.290679	unchanged
	LXN	142.95	0.727553	0.369287	1.97016	0.0488205	0.291203	unchanged
	SV2A	942.784	0.550564	0.279644	1.9688	0.0489759	0.291805	unchanged
	MAPK14	135.255	0.752924	0.382593	1.96795	0.0490736	0.291805	unchanged
	LINC03011	24.7192	1.46201	0.742786	1.96828	0.0490354	0.291805	unchanged
	CUX1	141.788	-0.859779	0.43686	-1.96809	0.049058	0.291805	unchanged
	C8orf44	20.5859	1.42066	0.721811	1.96819	0.0490458	0.291805	unchanged
	RAB11FIP4	79.5584	-0.985128	0.500442	-1.96852	0.0490087	0.291805	unchanged
	TOE1	319.728	-0.644174	0.327679	-1.96587	0.0493141	0.292621	unchanged
	UBXN2A	309.083	0.564249	0.287117	1.96522	0.0493886	0.292621	unchanged
	KIF1A	1436.69	-0.835469	0.425114	-1.96528	0.0493815	0.292621	unchanged
	PTPRG	131.686	-0.767747	0.390615	-1.96548	0.0493582	0.292621	unchanged
	KDM7A	33.2582	-1.12289	0.571381	-1.96522	0.0493888	0.292621	unchanged
	FRG1BP	17.3744	-1.64286	0.835945	-1.96528	0.049382	0.292621	unchanged
	OFD1	183.619	-0.631119	0.321041	-1.96585	0.0493154	0.292621	unchanged
	RBM8A	1191.69	-0.591337	0.301075	-1.96409	0.0495202	0.292961	unchanged
	NES	12.7119	-1.92093	0.978036	-1.96407	0.0495224	0.292961	unchanged
	SLC35A2	268.053	-0.666965	0.339532	-1.96437	0.0494875	0.292961	unchanged
	NFE2L2	958.05	-0.570459	0.290604	-1.96301	0.0496445	0.293532	unchanged
	H4C3	6641.63	-1.5803	0.805266	-1.96245	0.0497097	0.293625	unchanged
	HELZ	495.76	0.687339	0.350247	1.96244	0.0497112	0.293625	unchanged
	SMIM15	881.257	-0.483881	0.246624	-1.96202	0.0497599	0.293668	unchanged
	DYRK1B	39.7122	1.10664	0.564052	1.96194	0.0497694	0.293668	unchanged
	RBAK	51.7971	-1.09867	0.560115	-1.96151	0.0498192	0.293811	unchanged
	ARL16	466.769	0.659369	0.336283	1.96076	0.0499074	0.29418	unchanged
	ZBTB41	294.071	-0.688783	0.35167	-1.95861	0.050159	0.294467	unchanged
	MAP3K13	176.145	0.630789	0.322024	1.95883	0.050133	0.294467	unchanged
	INTU	132.06	0.702189	0.358274	1.95993	0.0500045	0.294467	unchanged
	ARSB	97.5656	0.83579	0.426739	1.95855	0.0501655	0.294467	unchanged
	UFL1	196.741	-0.688752	0.351579	-1.95902	0.0501101	0.294467	unchanged
	MRPL23	178.328	0.863633	0.440758	1.95943	0.0500628	0.294467	unchanged
	NDUFA4L2	18.1213	-1.60202	0.817928	-1.95864	0.0501551	0.294467	unchanged
	TNNI3	80.9097	1.21225	0.618637	1.95955	0.0500486	0.294467	unchanged
	ITPA	432.825	-0.564265	0.288129	-1.95837	0.0501862	0.294467	unchanged
	GPR3	70.5985	-1.09429	0.559636	-1.95536	0.0505406	0.296395	unchanged
	ITM2C	1540.65	0.700869	0.358553	1.95471	0.0506169	0.296406	unchanged
	ABHD14A	270.15	0.680651	0.348214	1.95469	0.0506198	0.296406	unchanged
	PIP4P1	55.0165	1.24409	0.636354	1.95503	0.0505799	0.296406	unchanged
	BIN3	94.5964	-0.853852	0.436917	-1.95427	0.0506695	0.296546	unchanged
	DTD2	184.935	0.681017	0.34856	1.9538	0.0507243	0.296566	unchanged
	PARD6B	1156.44	0.739879	0.37866	1.95394	0.0507081	0.296566	unchanged
	ALDH4A1	150.949	0.828496	0.42426	1.9528	0.0508429	0.296656	unchanged
	ETV3	253.293	-0.683254	0.349873	-1.95286	0.0508358	0.296656	unchanged
	PLEKHA2	29.9943	1.20859	0.618772	1.9532	0.0507958	0.296656	unchanged
	PHKG2	367.645	0.58901	0.301541	1.95333	0.0507805	0.296656	unchanged
	ZNF280B	649.95	0.549586	0.281534	1.95211	0.0509246	0.296983	unchanged
	RBMS2	57.6344	0.92148	0.472161	1.95162	0.0509829	0.297172	unchanged
	MAGED2	2878.9	0.595901	0.30573	1.94911	0.051282	0.298764	unchanged
	TAGLN	93.417	-1.058	0.543126	-1.94799	0.0514163	0.299395	unchanged
	RALGDS	70.2758	-0.96605	0.496035	-1.94754	0.0514696	0.299554	unchanged
	CAP2	977.724	0.531782	0.273162	1.94677	0.0515628	0.299945	unchanged
	ACTR2	3098.12	-0.518156	0.266264	-1.94602	0.0516518	0.300223	unchanged
	SART3	512.348	-0.654028	0.336133	-1.94574	0.0516856	0.300223	unchanged
	TJP3	54.3315	1.26935	0.652379	1.94572	0.0516888	0.300223	unchanged
	REST	253.382	-0.578985	0.297621	-1.94538	0.0517295	0.300308	unchanged
	YTHDF2	2853.83	-0.495431	0.254723	-1.94498	0.0517772	0.300433	unchanged
	NR2C2AP	256.016	-0.591741	0.304307	-1.94455	0.0518286	0.30058	unchanged
	S100PBP	625.127	0.594504	0.305831	1.9439	0.0519078	0.300736	unchanged
	HNRNPK	9071.02	-0.48565	0.249829	-1.94393	0.0519035	0.300736	unchanged
	RAPGEF2	29.3558	-1.41754	0.729593	-1.94293	0.0520251	0.301264	unchanged
	KHK	132.313	0.74908	0.385637	1.94245	0.0520828	0.301447	unchanged
	GOLGA3	119.129	-0.939611	0.483806	-1.94212	0.0521221	0.301476	unchanged
	UBE2G2	783.454	-0.585308	0.301398	-1.94197	0.0521403	0.301476	unchanged
	LAMTOR2	1202.37	0.497743	0.256363	1.94155	0.0521912	0.301619	unchanged
	GCNT2	37.5393	1.10532	0.569398	1.94121	0.052233	0.301709	unchanged
	GNAQ	123.061	-0.749924	0.386445	-1.94057	0.05231	0.301724	unchanged
	FBXO3	406.721	0.56616	0.291725	1.94073	0.0522908	0.301724	unchanged
	MORF4L1	5696.19	0.486712	0.250813	1.94054	0.0523142	0.301724	unchanged
	HSPA4	3493.24	-0.46461	0.239481	-1.94007	0.0523711	0.301856	unchanged
	DPM1	484.641	-0.772771	0.398352	-1.93992	0.0523896	0.301856	unchanged
[truncated: 40,910 more rows]

## Sheet: Supplementary Table S5
	Table S5: Statistical significance for gene expression changes in early resistance development vs control (Ctr+cPt vs Ctr) determined by DeSeq2. RNA-seq was performed on cells expressing two independent hairpins (shCtr) for 7 weeks and treated with either vehicle or 1 µM cPt for 6 weeks.
	GeneID	Base mean	log2(FC)	StdErr	Wald-Stats	P-value	P-adj	Up/Down
	EGLN3	428.414	5.96372	0.416927	-14.304	2.06546e-46	2.64151e-42	UP
	KCNMA1	218.137	6.85651	0.595411	-11.5156	1.1012e-30	7.04161e-27	UP
	FAS	442.656	3.22227	0.297004	-10.8493	2.01039e-27	8.5703e-24	UP
	CD70	1261.7	4.34917	0.440352	-9.87658	5.25979e-23	1.68169e-19	UP
	FGF19	96.4936	-5.57419	0.589412	9.45719	3.16329e-21	8.09105e-18	DOWN
	COL6A3	173.963	-5.4963	0.589067	9.33052	1.0535e-20	2.24554e-17	DOWN
	PINCR	175.497	5.0187	0.541442	-9.26913	1.87668e-20	3.4287e-17	UP
	INHBE	647.892	-3.34996	0.381094	8.79038	1.49057e-18	2.38286e-15	DOWN
	PTCHD4	90.3263	4.64425	0.53233	-8.72438	2.67636e-18	3.80311e-15	UP
	H3Y1	189.883	7.65755	0.916559	-8.35467	6.56132e-17	8.39127e-14	UP
	ARHGEF2	359.375	-2.43024	0.301661	8.0562	7.87028e-16	9.15028e-13	DOWN
	ARL6IP5	954.153	2.28328	0.285349	-8.0017	1.22712e-15	1.3078e-12	UP
	TMA7	1364.22	1.83454	0.249539	-7.35174	1.95649e-13	1.92473e-10	UP
	GPR39	66.898	5.56783	0.760458	-7.32169	2.44866e-13	2.23685e-10	UP
	SLIT2	231.308	-3.58282	0.502222	7.13393	9.75406e-13	8.31631e-10	DOWN
	NIBAN1	185.852	-2.92251	0.412237	7.0894	1.34698e-12	1.07666e-09	DOWN
	TRIQK	161.755	2.97868	0.421473	-7.06729	1.57987e-12	1.18853e-09	UP
	ACTA2	161.224	3.70907	0.527721	-7.02847	2.08818e-12	1.48365e-09	UP
	KANK4	151.454	-2.94978	0.424995	6.94075	3.90032e-12	2.62532e-09	DOWN
	ADAM19	291.512	3.37259	0.492038	-6.85433	7.16472e-12	4.58148e-09	UP
	TP53I3	802.239	1.92123	0.28281	-6.79336	1.09554e-11	6.67186e-09	UP
	CYFIP2	893.275	1.87805	0.283564	-6.62303	3.5192e-11	2.04578e-08	UP
	ANKRD20A12P	56.648	3.62618	0.572179	-6.33749	2.33531e-10	1.29854e-07	UP
	LINGO2	91.1534	-3.60641	0.573297	6.29065	3.16133e-10	1.6846e-07	DOWN
	ITGAE	200.45	2.20809	0.351955	-6.27379	3.52359e-10	1.80253e-07	UP
	FEZ1	800.384	1.80125	0.288668	-6.23986	4.37952e-10	2.13004e-07	UP
	VTN	133.918	2.77768	0.445446	-6.23572	4.49691e-10	2.13004e-07	UP
	IRF1	562.851	-1.74541	0.284878	6.12685	8.96344e-10	4.09405e-07	DOWN
	SERPINE1	209.521	-5.74888	0.941229	6.10785	1.00985e-09	4.45342e-07	DOWN
	MRPL40	653.022	2.29763	0.376747	-6.09862	1.06991e-09	4.56104e-07	UP
	PRRX1	62.2818	-7.20467	1.18936	6.05758	1.38182e-09	5.70068e-07	DOWN
	TAF11L11	56.0956	7.01714	1.16843	-6.00559	1.90637e-09	7.61891e-07	UP
	NID2	178.403	-2.10516	0.351248	5.99339	2.05517e-09	7.96471e-07	DOWN
	DNAI3	61.3268	3.20197	0.536077	-5.97297	2.32966e-09	8.76295e-07	UP
	IER3	157.953	-2.18385	0.368117	5.93249	2.98373e-09	1.06768e-06	DOWN
	MEOX2	101.778	-3.73971	0.630504	5.9313	3.00542e-09	1.06768e-06	DOWN
	ABCG2	281.9	-2.76357	0.468558	5.89803	3.67877e-09	1.27156e-06	DOWN
	SQSTM1	1956.3	-1.62251	0.278222	5.83171	5.48627e-09	1.84642e-06	DOWN
	CCR1	726.104	-1.82856	0.314062	5.82228	5.80491e-09	1.90356e-06	DOWN
	INKA2	93.7773	2.87098	0.495253	-5.79699	6.75144e-09	2.1586e-06	UP
	CCDC167	409.744	1.79043	0.309291	-5.78884	7.0875e-09	2.21078e-06	UP
	TOX	42.9761	-5.73163	0.996751	5.75031	8.90806e-09	2.66558e-06	DOWN
	TMEM41B	1789.4	-1.73406	0.301614	5.74928	8.96239e-09	2.66558e-06	DOWN
	MITF	44.5394	-5.61495	0.977386	5.74486	9.19972e-09	2.67398e-06	DOWN
	ZFP36	97.2882	-2.45687	0.428261	5.73686	9.64458e-09	2.74099e-06	DOWN
	PLOD2	76.1493	-3.44835	0.603204	5.71672	1.086e-08	3.01931e-06	DOWN
	HHAT	55.9244	3.00431	0.530451	-5.6637	1.48143e-08	4.03107e-06	UP
	DDR1	387.988	-2.13223	0.379151	5.62369	1.86919e-08	4.98022e-06	DOWN
	FLNC	36.7771	-4.33427	0.772958	5.60738	2.05413e-08	5.36128e-06	DOWN
	CCN1	178.505	-2.56609	0.461539	5.55986	2.69992e-08	6.77045e-06	DOWN
	BICC1	106.618	-3.16433	0.568906	5.56213	2.66494e-08	6.77045e-06	DOWN
	BRINP3	49.7296	-6.43843	1.15981	5.55128	2.83588e-08	6.97463e-06	DOWN
	HDDC3	283.085	1.79335	0.323461	-5.54425	2.95216e-08	7.12362e-06	UP
	RAP2B	468.348	1.72973	0.315746	-5.47822	4.29636e-08	1.01752e-05	UP
	SLC30A8	57.8319	-3.95711	0.727075	5.44251	5.25352e-08	1.22159e-05	DOWN
	LOC124905590	51.4381	3.21595	0.59453	-5.40923	6.32977e-08	1.44556e-05	UP
	DLG2	36.5986	-3.94163	0.730034	5.39924	6.69246e-08	1.50158e-05	DOWN
	PNPO	694.234	1.6232	0.304427	-5.33199	9.71422e-08	2.14199e-05	UP
	AKNA	258.92	-2.6281	0.494458	5.31511	1.06592e-07	2.31051e-05	DOWN
	SLC34A2	58.3588	8.15676	1.54973	-5.26333	1.4147e-07	3.01544e-05	UP
	SEZ6L2	345.336	-2.02017	0.385862	5.23547	1.64563e-07	3.3978e-05	DOWN
	FDXR	1997.58	1.26239	0.241132	-5.23529	1.64723e-07	3.3978e-05	UP
	CAMTA2	228.763	-1.67232	0.32143	5.20274	1.96367e-07	3.98625e-05	DOWN
	NME1	1020.23	1.7862	0.344956	-5.17805	2.24222e-07	4.41614e-05	UP
	CRYBB2P1	386.625	1.6077	0.310495	-5.17786	2.2445e-07	4.41614e-05	UP
	SPRY2	1278.67	-1.43968	0.279055	5.15913	2.48102e-07	4.73579e-05	DOWN
	OLFM2	111.78	-2.10579	0.407965	5.1617	2.4472e-07	4.73579e-05	DOWN
	MED20	452.406	1.62596	0.315373	-5.15566	2.52736e-07	4.7533e-05	UP
	PHPT1	5086.46	1.3456	0.264139	-5.09428	3.5007e-07	6.39578e-05	UP
	HMOX1	288.1	-1.53769	0.301725	5.09633	3.46299e-07	6.39578e-05	DOWN
	NPL	149.873	2.09322	0.412838	-5.07031	3.97167e-07	7.15403e-05	UP
	BHLHE40	201.991	-2.00454	0.397869	5.03821	4.69911e-07	8.3468e-05	DOWN
	ERC2	55.7125	-2.87627	0.571979	5.02862	4.94019e-07	8.65481e-05	DOWN
	DUSP6	1345.64	1.58323	0.31623	-5.00657	5.54075e-07	9.57577e-05	UP
	NPC1	467.543	-1.38115	0.276202	5.0005	5.71821e-07	9.75069e-05	DOWN
	FES	241.885	1.79934	0.360469	-4.99166	5.98617e-07	0.000100733	UP
	IL23A	33.8356	-3.45775	0.693468	4.98617	6.15877e-07	0.000102292	DOWN
	SULF2	59.8115	2.89342	0.58328	-4.9606	7.02744e-07	0.000115223	UP
	TAF11L12	24.0977	8.1146	1.64556	-4.93119	8.17293e-07	0.000132308	UP
	INA	103.96	-2.37402	0.482082	4.92453	8.45636e-07	0.000135185	DOWN
	NDUFB2	1496.3	1.39076	0.283726	-4.90177	9.49776e-07	0.00014813	UP
	MAP3K14	200.527	-2.42187	0.49392	4.90337	9.4205e-07	0.00014813	DOWN
	LOC105378372	27.046	6.0759	1.2404	-4.89833	9.66522e-07	0.000148926	UP
	RFLNB	227.328	-1.65246	0.337849	4.8911	1.00272e-06	0.000152664	DOWN
	NUDT16L1	420.498	1.67462	0.3439	-4.8695	1.1188e-06	0.000168333	UP
	PIM1	1786.97	-1.35672	0.279184	4.85958	1.17634e-06	0.000174932	DOWN
	THAP10	162.066	1.71306	0.35353	-4.84558	1.26239e-06	0.000185572	UP
	SPOCK2	193.386	-2.29466	0.473942	4.84166	1.28758e-06	0.000187124	DOWN
	H3Y2	32.9619	6.32883	1.31876	-4.79909	1.59386e-06	0.000229032	UP
	CTH	169.22	-1.95292	0.408746	4.77784	1.77189e-06	0.000250474	DOWN
	NR4A1	46.211	-2.60497	0.545353	4.77667	1.78224e-06	0.000250474	DOWN
	FGL1	49.471	-2.47561	0.522578	4.7373	2.16586e-06	0.000301078	DOWN
	ARL3	1087.3	1.26266	0.267116	-4.72701	2.27852e-06	0.000313333	UP
	FGFBP3	141.378	-2.44632	0.517874	4.72378	2.315e-06	0.000314963	DOWN
	MYL6	5062.14	1.65617	0.351967	-4.70546	2.53296e-06	0.00034099	UP
	DDIT3	250.523	-2.25598	0.482918	4.67155	2.98929e-06	0.00039823	DOWN
	MAP2	66.1525	-3.58456	0.768651	4.66344	3.10972e-06	0.000410002	DOWN
	POP5	716.941	1.5217	0.328301	-4.63506	3.56837e-06	0.000465672	UP
	DLEU1	304.322	1.62509	0.351581	-4.62224	3.79619e-06	0.000485495	UP
	TEX9	143.868	1.86548	0.403551	-4.62266	3.78846e-06	0.000485495	UP
	GNG12	1053.91	1.45652	0.316146	-4.60712	4.0828e-06	0.000516979	UP
	KIFAP3	659.771	-1.40186	0.304803	4.59926	4.24004e-06	0.000519775	DOWN
	TNFRSF12A	2251.26	-1.48321	0.322392	4.60063	4.21211e-06	0.000519775	DOWN
	SULT2A1	242.989	1.79328	0.389532	-4.60368	4.15096e-06	0.000519775	UP
	LOC105373292	21.6941	5.6463	1.22801	-4.59791	4.26744e-06	0.000519775	UP
	C9orf72	269.935	-2.21574	0.4829	4.58841	4.46637e-06	0.000538872	DOWN
	APRT	1088.15	1.22502	0.26915	-4.55144	5.32812e-06	0.000636835	UP
	POLR2L	563.619	1.75259	0.385402	-4.54745	5.43005e-06	0.000643008	UP
	BOLA3	562.447	1.50868	0.333505	-4.52372	6.0763e-06	0.000712934	UP
	TCTA	114.856	1.86962	0.414321	-4.51249	6.40715e-06	0.000738208	UP
	LDOC1	31.9058	3.86074	0.85546	-4.51305	6.39011e-06	0.000738208	UP
	ATP5ME	653.81	1.44459	0.320863	-4.5022	6.72534e-06	0.000767949	UP
	CLCN6	144.593	-1.8259	0.407236	4.48365	7.3378e-06	0.000821991	DOWN
	SPRED2	505.455	-1.27697	0.284786	4.48396	7.32701e-06	0.000821991	DOWN
	PPP1R15A	238.92	-1.74552	0.389443	4.48209	7.39143e-06	0.000821991	DOWN
	ZDHHC15	40.0814	2.72504	0.609237	-4.47287	7.71773e-06	0.00085088	UP
	AKAP12	194.009	-2.09641	0.468912	4.47079	7.79295e-06	0.000851829	DOWN
	ECM1	47.0364	-3.46765	0.779521	4.44843	8.64984e-06	0.000921857	DOWN
	KCTD16	55.4519	-2.67025	0.600039	4.45012	8.58214e-06	0.000921857	DOWN
	ATP5PD	1697.18	1.2915	0.290247	-4.44967	8.60037e-06	0.000921857	UP
	ADM	132.316	-1.77699	0.400153	4.44077	8.96362e-06	0.000947402	DOWN
	IER2	1785.21	-1.49862	0.338459	4.42777	9.52144e-06	0.000998112	DOWN
	ATP5MC1	2895.34	1.37252	0.311252	-4.40967	1.03527e-05	0.00107643	UP
	MIDEAS	385.433	-1.52095	0.34522	4.40575	1.05418e-05	0.00108725	DOWN
	NRP1	72.1744	-3.11447	0.709703	4.38842	1.14179e-05	0.00116819	DOWN
	COL11A1	15.7798	-7.73113	1.763	4.3852	1.15879e-05	0.00117618	DOWN
	NUAK2	622.766	-1.7769	0.405602	4.38089	1.18193e-05	0.00119021	DOWN
	GJA1	386.128	-1.92373	0.439769	4.37442	1.21754e-05	0.00121193	DOWN
	SNHG30	113.644	1.73857	0.39752	-4.37355	1.22245e-05	0.00121193	UP
	LCA5L	63.0736	2.12016	0.486338	-4.35945	1.30391e-05	0.00128274	UP
	NFKB2	46.1741	-2.66675	0.612039	4.35716	1.3176e-05	0.00128632	DOWN
	TRIM49C	12.6549	7.4519	1.7142	-4.34717	1.37907e-05	0.00133613	UP
	PRAMEF12	16.9913	7.55938	1.74055	-4.34309	1.40493e-05	0.00134087	UP
	TNFRSF10D	230.91	-1.41081	0.324822	4.34334	1.4033e-05	0.00134087	DOWN
	NFKBIA	1578.97	-1.69225	0.391383	4.32379	1.53374e-05	0.00145296	DOWN
	CEMIP2	213.877	1.49035	0.345382	-4.31508	1.59546e-05	0.00150032	UP
	LAMTOR4	1087.42	1.09989	0.255024	-4.31288	1.61141e-05	0.00150426	UP
	ITGA5	702.507	-1.18285	0.275054	4.30043	1.70468e-05	0.00157979	DOWN
	EDA2R	331.449	1.25662	0.292536	-4.2956	1.74223e-05	0.00160298	UP
	RBCK1	520.403	-1.3664	0.319471	4.27707	1.89366e-05	0.00172986	DOWN
	MXD1	254.867	-1.46044	0.341871	4.27191	1.93804e-05	0.00174546	DOWN
	NUTF2	2498.83	1.10932	0.259631	-4.27268	1.93135e-05	0.00174546	UP
	RWDD2B	472.767	1.19761	0.280896	-4.26354	2.01212e-05	0.00179951	UP
	MMRN1	973.996	1.70508	0.401461	-4.24718	2.16482e-05	0.00192263	UP
	PTPDC1	77.4663	-2.03527	0.479478	4.24477	2.18817e-05	0.0019231	DOWN
	UBASH3B	34.3103	3.14695	0.741501	-4.24403	2.19542e-05	0.0019231	UP
	MCL1	995.889	-1.12233	0.264824	4.23801	2.25512e-05	0.00196195	DOWN
	LOC105373367	29.449	3.8075	0.898766	-4.23636	2.27168e-05	0.001963	UP
	MAP7D1	85.1817	1.86795	0.441401	-4.23187	2.31758e-05	0.00198923	UP
	NDUFB3	528.722	1.39878	0.331428	-4.22047	2.4379e-05	0.00206841	UP
	CYP51A1	2018.54	-1.32074	0.312965	4.22008	2.44217e-05	0.00206841	DOWN
	CFD	354.814	1.33778	0.317427	-4.21445	2.50383e-05	0.00210668	UP
	MTHFR	135.579	-1.82556	0.434747	4.19913	2.67944e-05	0.00221617	DOWN
	TNC	21.8048	-4.55923	1.0859	4.19858	2.68595e-05	0.00221617	DOWN
	STX4	240.709	-1.42977	0.340443	4.19973	2.6723e-05	0.00221617	DOWN
	SPTSSA	1880.76	1.02655	0.2446	-4.19686	2.70642e-05	0.00221875	UP
	CMBL	799.093	1.07988	0.257574	-4.19252	2.75879e-05	0.00224412	UP
	TRIAP1	1668.66	1.16464	0.277874	-4.19125	2.77426e-05	0.00224412	UP
	CBFB	560.496	-1.11506	0.266127	4.18996	2.79001e-05	0.00224412	DOWN
	UGDH	1793.48	-0.990134	0.236543	4.18586	2.84094e-05	0.0022708	DOWN
	HMGCS1	1426.48	-1.47076	0.352221	4.17569	2.97085e-05	0.00235989	DOWN
	GRIA4	161.752	-2.03397	0.48754	4.17191	3.02054e-05	0.00238455	DOWN
	GMNN	1147.27	1.39057	0.334061	-4.16262	3.14617e-05	0.00246849	UP
	RFPL4B	26.9299	3.99671	0.962218	-4.15365	3.27216e-05	0.00255169	UP
	RAD51C	666.481	1.29453	0.312328	-4.14477	3.40156e-05	0.00263652	UP
	RHOC	1707.26	1.30821	0.315855	-4.14179	3.44602e-05	0.00265489	UP
	COPS9	643.828	1.11934	0.27041	-4.13943	3.48171e-05	0.00266632	UP
	F8	46.7933	2.25938	0.5486	-4.11845	3.81437e-05	0.00290369	UP
	ACSS2	451.974	-1.99862	0.485541	4.11628	3.85037e-05	0.00291375	DOWN
	DBNL	999.721	1.05114	0.25586	-4.10825	3.98672e-05	0.00299918	UP
	DPCD	309.956	1.44538	0.35271	-4.09792	4.16884e-05	0.00311785	UP
	EGR3	33.5159	-2.71377	0.663373	4.09087	4.29759e-05	0.00319546	DOWN
	COX17	278.409	1.23968	0.303602	-4.08325	4.44107e-05	0.00328305	UP
	PURPL	114.763	1.68996	0.415512	-4.06717	4.75877e-05	0.0034977	UP
	TFPI	51.5335	-2.46945	0.608331	4.05939	4.92006e-05	0.00359558	DOWN
	GADD45B	173.046	-1.91491	0.471976	4.05721	4.96618e-05	0.00360866	DOWN
	GINS2	1427.99	1.29297	0.319525	-4.04655	5.19776e-05	0.0037556	UP
	IL27RA	261.555	-1.7593	0.436364	4.03173	5.53676e-05	0.00397807	DOWN
	F11R	328.07	1.61878	0.402195	-4.02488	5.70055e-05	0.00407068	UP
	AMOTL2	426.453	-1.10523	0.27468	4.02369	5.72932e-05	0.00407068	DOWN
	MICOS10	851.178	1.08209	0.269227	-4.01924	5.83863e-05	0.00412543	UP
	MRPL27	1264.51	1.18406	0.295713	-4.00408	6.22603e-05	0.00437498	UP
	INPP5K	167.752	-1.50048	0.37526	3.9985	6.37455e-05	0.00443411	DOWN
	VAT1	1492.94	-1.05676	0.264301	3.99831	6.37951e-05	0.00443411	DOWN
	DTYMK	1479.03	1.17735	0.294848	-3.99307	6.52241e-05	0.00450892	UP
	HSD3B7	393.142	-1.38843	0.34796	3.99018	6.60226e-05	0.00453959	DOWN
	CLDN11	35.5302	2.6179	0.656691	-3.9865	6.70544e-05	0.00456359	UP
	EGR2	72.9413	-2.31521	0.580777	3.98639	6.70854e-05	0.00456359	DOWN
	KCNN4	14.1667	-3.98718	1.00168	3.98051	6.87684e-05	0.00465333	DOWN
	TP53TG1	83.4293	2.0272	0.510018	-3.97476	7.04506e-05	0.00469328	UP
	PLEKHF1	117.88	-2.3382	0.587899	3.97721	6.9728e-05	0.00469328	DOWN
	H1-0	3538.81	-1.06525	0.268005	3.97473	7.04597e-05	0.00469328	DOWN
	PPP1R18	123.894	-1.46578	0.369987	3.96172	7.44123e-05	0.00493088	DOWN
	DEF8	1067.25	1.09786	0.277259	-3.95968	7.50503e-05	0.00494752	UP
	ZBED5-AS1	92.1928	1.78591	0.452092	-3.95032	7.80455e-05	0.00511859	UP
	RMI1	459.732	1.40059	0.355254	-3.94249	8.06397e-05	0.00526174	UP
	NIPAL4	9.64962	6.83697	1.73573	-3.93897	8.18336e-05	0.00531254	UP
	ASF1A	377.223	1.4428	0.366411	-3.93767	8.22772e-05	0.00531436	UP
	PALLD	29.3134	2.9705	0.755268	-3.93304	8.38793e-05	0.00536637	UP
	LOC105370236	10.1682	-7.0031	1.78118	3.93172	8.43413e-05	0.00536637	DOWN
	PSTPIP2	323.531	1.16334	0.295881	-3.9318	8.43137e-05	0.00536637	UP
	KLHDC9	60.1942	2.0014	0.51026	-3.92232	8.77022e-05	0.00555259	UP
	MAP1B	1011.17	-1.46154	0.372841	3.92002	8.85425e-05	0.0055683	DOWN
	EEF1AKMT2	195.99	1.45744	0.371866	-3.91926	8.88212e-05	0.0055683	UP
	MVD	469.673	-1.46127	0.372985	3.91777	8.93734e-05	0.00557559	DOWN
	COQ3	307.034	1.53481	0.3921	-3.91434	9.06527e-05	0.00562795	UP
	UQCR11	1955.67	1.04431	0.267499	-3.90396	9.46298e-05	0.00584648	UP
	CROT	131.011	1.4953	0.383203	-3.9021	9.53625e-05	0.00586342	UP
	GPHA2	83.6437	1.95384	0.502397	-3.88904	0.00010064	0.00615829	UP
	LPIN1	514.354	-1.33745	0.345354	3.8727	0.000107636	0.00655502	DOWN
	FABP3	103.441	-1.65575	0.427731	3.871	0.00010839	0.0065581	DOWN
	MRPL58	342.199	1.51645	0.39182	-3.87028	0.000108712	0.0065581	UP
	MYO1C	1042.06	-1.17358	0.303636	3.86509	0.00011105	0.0066677	DOWN
	HES1	53.7643	-2.0394	0.527995	3.86254	0.000112214	0.00669679	DOWN
	PYGM	165.358	-1.46764	0.380137	3.86083	0.000113004	0.00669679	DOWN
	MDM2	3062.04	1.01797	0.263682	-3.86061	0.000113106	0.00669679	UP
	TRIM53AP	22.2055	4.2054	1.08998	-3.85823	0.00011421	0.00673103	UP
	SESN1	405.558	1.19935	0.311022	-3.85616	0.000115181	0.00675708	UP
	WNT5A	71.1843	-2.18786	0.567604	3.85455	0.000115942	0.00677067	DOWN
	UGT3A2	115.197	1.71787	0.446004	-3.85169	0.000117303	0.00681906	UP
	LDAF1	40.841	2.32693	0.605456	-3.84327	0.000121404	0.0070255	UP
	SERPINB8	42.0842	-2.08364	0.543113	3.83647	0.000124813	0.00719026	DOWN
	STRA6	124.965	-1.52969	0.398987	3.83394	0.000126107	0.00723219	DOWN
	L1TD1	43.1157	-9.71861	2.53695	3.83083	0.000127712	0.00725914	DOWN
	BIRC5	2330.19	1.21021	0.315857	-3.83153	0.000127351	0.00725914	UP
	ATP5MF	1074.39	1.04494	0.273088	-3.82639	0.000130038	0.00735866	UP
	STX10	671.263	-1.38166	0.361737	3.81952	0.000133714	0.00753335	DOWN
	VPS18	285.723	-1.24876	0.327398	3.81419	0.000136633	0.00766402	DOWN
	MDH1B	53.0326	2.03788	0.534579	-3.81212	0.000137779	0.00769457	UP
	TRIM64	8.95971	7.00883	1.84048	-3.80814	0.000140014	0.00778538	UP
	BLCAP	420.475	1.11998	0.294644	-3.80112	0.000144042	0.00797471	UP
	ITPRID2	93.8075	-1.98138	0.521767	3.79745	0.000146192	0.00803275	DOWN
	CLIP2	46.9601	-2.66861	0.702787	3.79719	0.000146347	0.00803275	DOWN
	NTPCR	2138.73	1.32016	0.348405	-3.78914	0.000151167	0.00826185	UP
	UBALD1	71.9147	-1.91843	0.508904	3.76973	0.000163425	0.00889378	DOWN
	PUS10	156.195	1.34895	0.358299	-3.76487	0.000166635	0.00903004	UP
	UQCR10	1791.04	1.06883	0.284149	-3.76151	0.000168891	0.0091137	UP
	S100A13	1004.95	1.11141	0.295702	-3.75854	0.000170908	0.00918378	UP
	RIC3	81.0651	-1.62721	0.433315	3.75526	0.00017316	0.00918899	DOWN
	GPRC5B	85.893	-1.62592	0.432937	3.75554	0.000172965	0.00918899	DOWN
	PHB1	4706.12	1.05832	0.281791	-3.75571	0.000172851	0.00918899	UP
	MADD	303.933	-1.42184	0.378741	3.75412	0.000173955	0.009193	DOWN
	EGR1	1041.62	-1.50211	0.400926	3.7466	0.000179249	0.00943379	DOWN
	ZNRD2	463.636	1.21384	0.324764	-3.73762	0.00018577	0.0096972	UP
	DNAAF3	80.8337	1.63051	0.436187	-3.73811	0.000185412	0.0096972	UP
	BLOC1S2	1418.79	0.930082	0.249214	-3.73206	0.000189921	0.00987358	UP
	CYB5D2	256.854	1.09425	0.294498	-3.71566	0.000202677	0.0104517	UP
	KRT10-AS1	164.193	1.5198	0.408917	-3.71665	0.00020188	0.0104517	UP
	VAMP8	297.446	1.63789	0.441706	-3.7081	0.000208822	0.0106046	UP
	CCDC13	22.9563	2.91516	0.785775	-3.70992	0.000207324	0.0106046	UP
	TMEM14A	759.269	1.04532	0.281914	-3.70793	0.000208958	0.0106046	UP
	RPS27L	3509.29	1.25727	0.339022	-3.70851	0.000208484	0.0106046	UP
	VLDLR	213.473	-1.15138	0.311054	3.70154	0.000214298	0.0108326	DOWN
	ATP5PF	4176.65	0.935331	0.252893	-3.69853	0.000216851	0.0109186	UP
	TBC1D32	76.0071	-1.91269	0.517451	3.69638	0.000218699	0.0109273	DOWN
	NDUFB10	2242.53	0.928294	0.251139	-3.69633	0.000218734	0.0109273	UP
	GDF15	2779.16	-1.40979	0.381786	3.69263	0.000221948	0.0110447	DOWN
	OST4	517.632	1.09569	0.29806	-3.67608	0.000236849	0.0117405	UP
	MBD3L3	8.82247	6.93677	1.88861	-3.67296	0.00023976	0.011839	UP
	MPP2	231.121	1.37725	0.375647	-3.66634	0.00024605	0.0121028	UP
	ENDOD1	105.808	1.62015	0.442042	-3.66516	0.000247188	0.0121122	UP
	NECTIN4	102.595	1.83196	0.500522	-3.66011	0.000252111	0.0123063	UP
	LINC00467	75.2484	1.63581	0.448023	-3.65118	0.000261038	0.0126936	UP
	LOC101060632	15.6819	5.95133	1.63191	-3.64685	0.000265473	0.0127121	UP
	RPL35	3267.31	1.08984	0.298673	-3.64894	0.000263323	0.0127121	UP
	ASS1	867.293	-1.52643	0.418396	3.6483	0.000263986	0.0127121	DOWN
	SDS	40.6596	-2.71644	0.744791	3.64726	0.000265055	0.0127121	DOWN
	DSC2	24.5504	-8.20264	2.24978	3.64597	0.000266389	0.0127121	DOWN
	MRPS7	2239.47	1.0187	0.279605	-3.64335	0.00026911	0.0127942	UP
	CYP26A1	41.6593	-2.4464	0.671825	3.64143	0.000271127	0.0128424	DOWN
	ZC3H7B	95.9319	-1.60901	0.44267	3.63479	0.000278202	0.0131289	DOWN
	TIMP1	1817.94	-0.947523	0.261383	3.62504	0.000288915	0.0135843	DOWN
	CRYZL1	625.106	1.07645	0.297138	-3.62272	0.000291524	0.0136568	UP
	MAPRE2	149.645	1.45741	0.402601	-3.61999	0.000294616	0.0137389	UP
	PLEKHG2	130.411	-1.52558	0.421515	3.61928	0.000295425	0.0137389	DOWN
	FILIP1L	43.7047	-2.90493	0.804047	3.61289	0.000302804	0.014031	DOWN
	FOSB	68.9411	-1.74769	0.484262	3.60898	0.000307404	0.0141927	DOWN
	ASTN2	174.008	1.19257	0.331515	-3.59734	0.000321488	0.0147896	UP
	PBXIP1	182.921	-1.40577	0.391113	3.59429	0.000325275	0.0149102	DOWN
	TRIM11	171.421	-1.32813	0.370631	3.58343	0.000339118	0.0151643	DOWN
	PPP1R1C	34.1251	-2.92923	0.817339	3.58386	0.000338547	0.0151643	DOWN
	NMRK1	22.7094	2.74044	0.764403	-3.58507	0.000336986	0.0151643	UP
	NEDD8	1075.88	0.890777	0.248325	-3.58714	0.000334319	0.0151643	UP
	FAH	386.896	1.13239	0.315946	-3.58412	0.000338215	0.0151643	UP
	NDUFB7	1257.62	1.07698	0.300302	-3.58633	0.000335369	0.0151643	UP
	GGT7	233.443	-1.359	0.379092	3.58488	0.000337235	0.0151643	DOWN
	SKP1	5319.16	0.926933	0.258754	-3.58229	0.000340591	0.0151771	UP
	B3GALT1	156.423	-2.09464	0.585495	3.57755	0.000346824	0.0154011	DOWN
	ATP5PO	4830.46	1.08519	0.303776	-3.57234	0.000353812	0.0156571	UP
	ATP5IF1	2987.36	1.13292	0.31766	-3.56644	0.000361861	0.0157947	UP
	LRRC8D	390.866	-1.00138	0.28076	3.56666	0.000361553	0.0157947	DOWN
	HMGN3	1155.78	1.0064	0.282173	-3.56661	0.000361628	0.0157947	UP
	RIDA	492.558	1.18508	0.332046	-3.56904	0.000358292	0.0157947	UP
	RAB6A	2022.89	-0.856477	0.240312	3.56403	0.000365208	0.0158866	DOWN
	SIX5	73.8272	-1.55673	0.436903	3.56311	0.000366494	0.0158884	DOWN
	ZNF786	304.343	-1.16755	0.328256	3.55683	0.000375361	0.0162179	DOWN
	DUSP2	334.192	-1.77945	0.500902	3.55249	0.000381602	0.016432	DOWN
	AP5Z1	147.416	-1.25897	0.354848	3.54792	0.000388291	0.0166639	DOWN
	COLEC12	15.0981	-3.5341	0.998565	3.53918	0.000401369	0.0171676	DOWN
	PGAM1	4300.34	0.908258	0.256895	-3.53552	0.000406976	0.0173494	UP
	PCTP	217.259	1.15554	0.327195	-3.53165	0.000412975	0.0175466	UP
	COX14	558.988	1.14459	0.324385	-3.52848	0.000417947	0.0176407	UP
	TMEM256	149.659	1.39443	0.39516	-3.52878	0.000417475	0.0176407	UP
	FERMT1	16.6205	3.19029	0.905185	-3.52447	0.000424337	0.0178515	UP
	TCEA1	2087.86	-1.04072	0.295823	3.51803	0.000434761	0.01823	DOWN
	C1S	149.336	-1.20287	0.342655	3.51045	0.000447346	0.0186834	DOWN
	EXOSC6	463.108	-1.42195	0.405139	3.50977	0.000448496	0.0186834	DOWN
	FAM90A27P	11.2936	6.09536	1.73771	-3.50769	0.000452009	0.0187079	UP
	DSTN	1603.84	1.11643	0.31821	-3.50848	0.000450675	0.0187079	UP
	MED10	283.495	-1.05381	0.300699	3.50453	0.000457422	0.0188709	DOWN
	SRGAP3	21.7316	2.82054	0.805493	-3.50163	0.000462428	0.019016	UP
	TGFBR3	175.193	1.1776	0.336824	-3.49618	0.000471964	0.0190688	UP
	CPSF1	456.935	-1.18258	0.338338	3.49527	0.000473584	0.0190688	DOWN
	SERF2	2369.99	0.999373	0.28587	-3.49591	0.000472457	0.0190688	UP
	RND2	190.169	1.59761	0.457249	-3.49396	0.000475908	0.0190688	UP
	SUPT4H1	441.042	1.12063	0.320797	-3.49328	0.000477131	0.0190688	UP
	MAP2K6	178.414	1.21809	0.348401	-3.49624	0.000471859	0.0190688	UP
	VCF1	874.483	0.87052	0.24893	-3.49705	0.000470429	0.0190688	UP
	JUND	61.9052	-1.69505	0.485039	3.49466	0.000474665	0.0190688	DOWN
	CEBPG	839.385	-1.17194	0.334944	3.49891	0.000467168	0.0190688	DOWN
	EMSY-DT	39.573	2.06497	0.591293	-3.4923	0.000478876	0.0190789	UP
	TOMM5	4825.62	1.12723	0.323184	-3.4879	0.000486838	0.0193359	UP
	VDAC3	3538.73	1.01834	0.292375	-3.483	0.000495824	0.0196319	UP
	RGL2	282.693	-1.24429	0.357838	3.47724	0.000506613	0.0199971	DOWN
	NDUFB9	2585.89	1.1057	0.318266	-3.47413	0.000512517	0.0201251	UP
	TIMM8B	1179.18	1.09654	0.315729	-3.47305	0.000514577	0.0201251	UP
	C15orf40	149.862	1.24831	0.359393	-3.4734	0.000513916	0.0201251	UP
	MSI1	224.402	-1.58713	0.457243	3.47109	0.000518348	0.0201494	DOWN
	NFAT5	345.371	-1.21165	0.349024	3.47154	0.000517481	0.0201494	DOWN
	GTF3A	1984.21	1.05756	0.304841	-3.46921	0.000521983	0.0202292	UP
	MRPL1	343.241	1.32738	0.382899	-3.46666	0.000526971	0.0203608	UP
	COMMD1	604.199	1.09851	0.317628	-3.45847	0.000543247	0.0209203	UP
	EPOP	68.2717	-1.67275	0.48377	3.45774	0.000544723	0.0209203	DOWN
	PMP2	10.5269	-6.65729	1.92695	3.45483	0.000550649	0.0210846	DOWN
	ANKRD13D	73.0664	-1.72354	0.498997	3.45402	0.000552306	0.0210849	DOWN
	PPARD	345.745	-1.35477	0.392577	3.45097	0.000558582	0.021261	DOWN
	MRPL24	1483.3	0.878188	0.254537	-3.45014	0.000560294	0.0212629	UP
	KLF6	317.106	-1.14871	0.333328	3.44617	0.000568595	0.0215141	DOWN
	ACSL1	415.082	-1.06161	0.308167	3.44491	0.000571241	0.0215504	DOWN
	UQCRQ	2333.28	1.0169	0.295489	-3.44139	0.000578723	0.0217114	UP
	HES7	24.6727	-3.41054	0.991164	3.44095	0.000579683	0.0217114	DOWN
	YES1	664.427	-1.00542	0.292229	3.44052	0.0005806	0.0217114	DOWN
	SFXN2	168.216	1.35939	0.395411	-3.43791	0.00058623	0.0217313	UP
	MOAP1	593.069	-0.92966	0.270359	3.43862	0.000584696	0.0217313	DOWN
	FASN	1526.51	-1.29716	0.377302	3.43798	0.000586072	0.0217313	DOWN
	SERPINI1	25.4824	2.5642	0.74619	-3.4364	0.000589506	0.0217896	UP
	MICOS13	719.047	1.05389	0.307097	-3.43177	0.000599661	0.022101	UP
	DECR1	188.826	1.18351	0.345394	-3.42656	0.000611268	0.0224641	UP
	THNSL1	227.389	1.10471	0.323095	-3.41916	0.00062815	0.0228877	UP
	LIPG	204.936	-1.67802	0.490682	3.41978	0.000626709	0.0228877	DOWN
	SEC11C	764.715	1.08739	0.318028	-3.41915	0.000628165	0.0228877	UP
	TTC39A	161.642	-1.29262	0.379532	3.40582	0.000659645	0.0239665	DOWN
	RMC1	244.676	-1.2736	0.374081	3.40462	0.000662553	0.0240039	DOWN
	LAMB2	1084.5	-1.18377	0.348229	3.3994	0.000675341	0.0241762	DOWN
	FAT1	409.835	-0.947484	0.278768	3.39883	0.000676759	0.0241762	DOWN
	MARCHF6-DT	43.5585	1.94595	0.57253	-3.39887	0.000676646	0.0241762	UP
	SQLE	1358.27	-1.04117	0.306264	3.39958	0.000674899	0.0241762	DOWN
	BEST1	11.2023	-4.50317	1.324	3.40118	0.000670963	0.0241762	DOWN
	CHRNA9	30.9636	-2.80736	0.826342	3.39734	0.000680455	0.0242398	DOWN
	GFPT2	183.153	-1.13873	0.335331	3.39582	0.000684226	0.0242398	DOWN
	CCDC32	345.26	1.11464	0.328198	-3.39624	0.000683177	0.0242398	UP
	LARP6	110.256	1.35539	0.39986	-3.38966	0.000699792	0.0247228	UP
	IGFBP6	107.666	-1.94793	0.574937	3.38807	0.000703861	0.0247503	DOWN
	SEL1L	597.428	-0.945813	0.279178	3.38784	0.000704443	0.0247503	DOWN
	TOMM6	1280.79	0.982129	0.290076	-3.38577	0.000709791	0.0248699	UP
	SAT1	55.1171	-1.96354	0.580678	3.38147	0.000721004	0.0251938	DOWN
	GFPT1	955.62	-0.846234	0.250316	3.38066	0.00072312	0.0251989	DOWN
	PIK3C2G	14.4104	-3.94018	1.16613	3.37886	0.000727882	0.0252273	DOWN
	CNFN	12.544	5.6158	1.66199	-3.37896	0.000727597	0.0252273	UP
	RIOX2	189.585	1.14231	0.338251	-3.37711	0.00073253	0.0253198	UP
	AJM1	36.0031	2.42236	0.717628	-3.37551	0.000736791	0.0253302	UP
	ATF5	95.5068	-1.4627	0.433302	3.3757	0.000736295	0.0253302	DOWN
	TFRC	2692.32	1.16632	0.346136	-3.36953	0.000752962	0.0258167	UP
	VASP	178.892	-1.89455	0.562883	3.3658	0.00076321	0.0260981	DOWN
	PRDX4	1915.35	1.1048	0.328448	-3.36371	0.000769034	0.0262271	UP
	WWTR1	527.814	-0.925068	0.275103	3.36263	0.000772045	0.0262518	DOWN
	TRAPPC2L	894.553	1.00173	0.29802	-3.36128	0.000775821	0.0262518	UP
	ETFB	955.437	0.888548	0.264351	-3.36125	0.000775914	0.0262518	UP
	ANK1	185.47	1.48273	0.441337	-3.35964	0.000780447	0.0263354	UP
	S100A3	38.5757	-2.35244	0.700487	3.3583	0.000784242	0.0263939	DOWN
	HRC	16.5657	-3.58943	1.0691	3.35744	0.000786683	0.0264065	DOWN
	KBTBD2	296.612	-1.06668	0.317837	3.35608	0.00079057	0.0264675	DOWN
	ZBBX	5.881	6.45977	1.92643	-3.35324	0.000798712	0.026515	UP
	LGR5	16.0776	-4.84403	1.44482	3.3527	0.00080028	0.026515	DOWN
	SOCS2	426.695	-1.56889	0.467675	3.35466	0.000794628	0.026515	DOWN
	NDUFAF8	187.733	1.40188	0.418008	-3.35372	0.000797316	0.026515	UP
	TMTC2	6.91266	-6.56626	1.96325	3.34458	0.000824071	0.0272327	DOWN
	TRIM49	12.3841	5.83692	1.74568	-3.34363	0.000826911	0.0272561	UP
	TENT5A	17.4317	2.83867	0.849894	-3.34003	0.000837689	0.0275404	UP
	GPD1L	308.711	1.00343	0.300621	-3.33786	0.000844267	0.0276855	UP
	USP1	976.85	-0.929881	0.278789	3.33542	0.000851696	0.0278576	DOWN
	FXN	520.789	0.881897	0.264485	-3.33439	0.000854866	0.02789	UP
	PNPLA6	499.705	-0.958063	0.28754	3.33193	0.000862448	0.0280658	DOWN
	TMEM167A	1565.55	0.94763	0.284844	-3.32683	0.000878393	0.0284937	UP
	CPA4	18.2329	-3.54435	1.06555	3.32631	0.000880054	0.0284937	DOWN
	INPP5D	178.305	1.65669	0.49966	-3.31563	0.000914376	0.0294022	UP
	NSG1	84.1294	1.44175	0.434811	-3.31581	0.000913795	0.0294022	UP
	PFKP	779.44	-0.954812	0.28799	3.31543	0.000915013	0.0294022	DOWN
	PYGO2	350.999	-1.10292	0.332765	3.31442	0.000918333	0.029435	DOWN
	LOC124907360	82.1137	1.6099	0.486461	-3.30942	0.000934904	0.0298167	UP
	PROCR	59.5303	1.99534	0.602828	-3.30997	0.000933062	0.0298167	UP
	FIBIN	1623.04	-1.0721	0.324092	3.30802	0.000939587	0.0298915	DOWN
	REL	128.669	-1.1885	0.360293	3.2987	0.000971324	0.0306483	DOWN
	CASP6	306.983	0.962613	0.291775	-3.29916	0.000969758	0.0306483	UP
	VTI1B	583.838	0.908056	0.275316	-3.29823	0.000972963	0.0306483	UP
	NRN1L	23.9419	-2.89704	0.878118	3.29914	0.000969799	0.0306483	DOWN
	PCDH9	331.27	-4.25784	1.29165	3.29644	0.000979174	0.0307682	DOWN
	FPGT	456.323	1.05073	0.318874	-3.29512	0.000983792	0.0308375	UP
	RERGL	23.1502	-2.76213	0.838767	3.29308	0.000990973	0.0309867	DOWN
	CDKN2AIPNL	520.598	0.989348	0.30097	-3.2872	0.0010119	0.0315639	UP
	ARL5B	585.667	-1.34429	0.409096	3.286	0.00101622	0.0316215	DOWN
	SPHK1	62.3854	-2.20548	0.671947	3.28223	0.00102991	0.0319697	DOWN
	AKR1B1	1844.91	0.854669	0.26056	-3.28012	0.00103763	0.0320601	UP
	LRRC59	2448.03	1.14079	0.347794	-3.28006	0.00103784	0.0320601	UP
	HMGA1	5275.41	-1.05151	0.320728	3.27852	0.00104352	0.0320808	DOWN
	MRPL11	1325.75	0.997778	0.304288	-3.27906	0.00104155	0.0320808	UP
	MRPS11	590.657	0.953718	0.291029	-3.27705	0.00104897	0.0321708	UP
	RFPL4A	7.25801	6.47344	1.97743	-3.27366	0.00106163	0.0324813	UP
	DDX17	1237.01	-0.961458	0.294129	3.26883	0.00107994	0.0329626	DOWN
	PLAUR	149.602	-1.15479	0.353544	3.26632	0.00108955	0.0331768	DOWN
	ZNF587B	75.0144	1.62756	0.498398	-3.26559	0.00109238	0.0331838	UP
	NSF	494.812	1.03218	0.316187	-3.26447	0.0010967	0.0332362	UP
	DANCR	355.119	1.2973	0.398221	-3.25774	0.00112305	0.0339544	UP
	MIPEP	389.215	1.01443	0.311803	-3.25344	0.00114017	0.0343824	UP
	SIVA1	436.987	1.12737	0.34658	-3.25284	0.00114259	0.0343824	UP
	CCDC90B	1319.86	1.02081	0.314019	-3.25078	0.00115087	0.0345505	UP
	ZSCAN4	35.2729	7.44691	2.29166	-3.24957	0.00115578	0.0346165	UP
	RAD51B	193.221	1.28367	0.395653	-3.24443	0.00117684	0.035165	UP
	SPC24	353.701	1.07885	0.332639	-3.2433	0.00118156	0.0352236	UP
	RXYLT1	49.4351	1.65045	0.5093	-3.24062	0.00119271	0.0354734	UP
	COA3	1698.81	1.00672	0.311247	-3.23449	0.00121859	0.0361591	UP
	DGCR6	46.4786	1.70151	0.526343	-3.2327	0.00122626	0.0363023	UP
	KLF10	1189.13	-0.927059	0.286848	3.23188	0.0012298	0.0363231	DOWN
	LDLR	1445.56	-1.16312	0.360168	3.2294	0.00124052	0.0365554	DOWN
	SPAG9	120.427	-1.33466	0.413371	3.22874	0.00124338	0.0365555	DOWN
	TGFB1I1	43.8577	-2.21141	0.685471	3.22611	0.00125486	0.0368082	DOWN
	GNL1	465.394	-0.998145	0.309586	3.22413	0.00126355	0.0369551	DOWN
	ROMO1	1210.76	1.18046	0.366185	-3.22366	0.00126565	0.0369551	UP
	SRD5A3	357.638	1.11995	0.347543	-3.22247	0.00127091	0.0369626	UP
	LDHA	8920.43	1.15896	0.359669	-3.2223	0.00127168	0.0369626	UP
	DMAC1	423.292	1.00307	0.311379	-3.22139	0.00127571	0.0369957	UP
	PARK7	3974.5	0.819178	0.254415	-3.21985	0.00128256	0.0370387	UP
	FADS2	1668.31	-1.08065	0.335698	3.21911	0.00128588	0.0370387	DOWN
	TEX19	30.4991	-2.10809	0.654758	3.21964	0.0012835	0.0370387	DOWN
	TNFAIP8	88.9325	1.38477	0.430403	-3.21737	0.00129369	0.0370966	UP
	UCHL3	480.479	1.03213	0.320775	-3.2176	0.00129267	0.0370966	UP
	OAT	330.272	1.1867	0.368958	-3.21635	0.00129831	0.0371456	UP
	MTG1	386.69	1.1133	0.346353	-3.21435	0.00130742	0.0372849	UP
	KDSR	244.174	-1.3896	0.432359	3.214	0.00130901	0.0372849	DOWN
	CENPM	577.191	1.06291	0.330782	-3.21332	0.00131209	0.0372896	UP
	PDGFD	119.472	-1.60231	0.499023	3.2109	0.00132321	0.0373593	DOWN
	RASSF9	11.0168	-5.54953	1.72869	3.21024	0.00132623	0.0373593	DOWN
	SEMA6D	6.28876	-6.02994	1.87778	3.2112	0.00132182	0.0373593	DOWN
	MBD3L2B	11.6262	5.62413	1.75177	-3.21055	0.00132483	0.0373593	UP
	MRPS33	343.937	1.18707	0.37019	-3.20664	0.00134294	0.037747	UP
	GRAMD1A	80.625	-1.48554	0.463532	3.20481	0.00135149	0.0379041	DOWN
	PLK2	419.535	0.990869	0.310128	-3.19503	0.00139817	0.0390419	UP
	DVL2	693.762	-1.03681	0.324454	3.19555	0.00139562	0.0390419	DOWN
	PSMC5	1336.85	1.04643	0.328393	-3.18651	0.00144001	0.0401227	UP
	BTG2	831.954	0.954925	0.300117	-3.18184	0.00146341	0.040158	UP
	PITX2	459.87	1.06244	0.333606	-3.18473	0.00144888	0.040158	UP
	HSPA5	29674.9	-0.873444	0.274491	3.18205	0.00146236	0.040158	DOWN
	TRIM48	9.55781	5.67857	1.78279	-3.18522	0.00144644	0.040158	UP
	LOC105370310	171.8	-1.1772	0.370039	3.1813	0.00146616	0.040158	DOWN
	IFI27L2	57.9944	2.00065	0.62844	-3.18352	0.00145496	0.040158	UP
	TOM1L1	487.407	0.924197	0.29024	-3.18425	0.0014513	0.040158	UP
	PUDP	437.865	0.986071	0.309963	-3.18125	0.0014664	0.040158	UP
	CENPW	235.186	1.04553	0.329119	-3.17676	0.00148932	0.0406273	UP
	SCD	18875.8	-1.0663	0.335669	3.17665	0.00148989	0.0406273	DOWN
	GSTCD	298.327	1.15793	0.364689	-3.17511	0.00149778	0.0406689	UP
	UBC	2880.78	-1.07458	0.338424	3.17525	0.0014971	0.0406689	DOWN
	IL18BP	17.5466	-2.69971	0.850734	3.17339	0.00150671	0.0408248	DOWN
	BRK1	1299.05	0.913841	0.288224	-3.17059	0.00152129	0.0411329	UP
	ZYX	95.7256	-1.66745	0.526132	3.16926	0.0015283	0.0412351	DOWN
	NXT2	295.464	1.16895	0.369011	-3.1678	0.001536	0.0413555	UP
	PTPRH	59.3648	-1.95656	0.617877	3.16658	0.00154242	0.0414412	DOWN
	FBLIM1	84.5628	-1.38013	0.436995	3.15822	0.00158735	0.0425588	DOWN
	SRA1	1743.05	0.954971	0.302638	-3.15548	0.00160232	0.0426771	UP
	SMAD3	93.7125	1.28978	0.408799	-3.15504	0.00160477	0.0426771	UP
	UNC13D	32.2211	2.03566	0.645432	-3.15395	0.00161077	0.0426771	UP
	ACTG1	13053.8	-0.780325	0.247426	3.15377	0.00161178	0.0426771	DOWN
	ELAC1	100.912	1.52438	0.483266	-3.15432	0.00160874	0.0426771	UP
	ANGPTL4	222.442	-1.53306	0.486101	3.15379	0.00161167	0.0426771	DOWN
	IFIT2	153.905	-1.19583	0.379302	3.15273	0.00161754	0.0427412	DOWN
	HMGCR	2081.07	-1.11241	0.352924	3.15197	0.00162171	0.0427631	DOWN
	TPM3	6394.96	0.793056	0.251848	-3.14895	0.00163861	0.0431197	UP
	KDM6B	121.692	-1.62068	0.514997	3.14697	0.00164973	0.0432344	DOWN
	SLC7A3	40.8098	-2.00602	0.637377	3.14731	0.00164783	0.0432344	DOWN
	C17orf80	293.475	1.07743	0.343375	-3.13776	0.00170243	0.0445242	UP
	ATP5MJ	1963.31	1.00084	0.319191	-3.13557	0.00171523	0.0447676	UP
	PPP3CA	20.6724	-2.91319	0.929543	3.134	0.00172442	0.0449158	DOWN
	TMEM126A	605.08	1.00231	0.320135	-3.13089	0.00174278	0.0452098	UP
	ACTN1	1062.18	-0.92132	0.294246	3.13112	0.00174143	0.0452098	DOWN
	ERCC1	1360.17	-1.06068	0.338858	3.13016	0.0017471	0.0452302	DOWN
	TTYH2	41.9089	2.0939	0.669924	-3.12558	0.00177455	0.0458479	UP
	NDUFA5	1280.94	0.83175	0.26635	-3.12276	0.00179161	0.0461954	UP
	LOC105371671	13.9554	-5.25962	1.68672	3.11825	0.00181928	0.0468145	DOWN
	LINC03011	24.7192	2.27148	0.728678	-3.11727	0.00182537	0.0468768	UP
	PTGES	164.222	1.11924	0.359328	-3.11482	0.00184059	0.0470786	UP
	CABYR	53.4977	1.57093	0.504316	-3.11497	0.00183964	0.0470786	UP
	ABHD8	23.0883	-3.35966	1.07897	3.11376	0.00184718	0.047153	DOWN
	MFSD10	254.445	-1.0175	0.326869	3.11286	0.00185286	0.0472037	DOWN
	ANKRD46	329.782	1.26264	0.405975	-3.11014	0.00186999	0.0475377	UP
	TEF	63.132	-1.60922	0.5175	3.1096	0.00187341	0.0475377	DOWN
	LAMP3	32.5083	-1.89759	0.611046	3.10548	0.00189972	0.0480148	DOWN
	COL19A1	6.4994	-6.24178	2.0097	3.10583	0.00189745	0.0480148	DOWN
	ATP5F1E	79.7792	1.49269	0.481219	-3.10189	0.00192292	0.0485054	UP
	NDUFA8	1176.52	0.857901	0.276753	-3.09988	0.00193602	0.0487396	UP
	CLIP1	365.611	-1.39437	0.450182	3.09734	0.00195267	0.0490624	DOWN
	PYCR3	407.218	0.883829	0.285836	-3.09208	0.00198756	0.049734	UP
	SPX	25.657	2.79014	0.902358	-3.09206	0.00198773	0.049734	UP
	ACTMAP	190.791	-0.992198	0.320938	3.09156	0.00199107	0.049734	DOWN
	LHX9	6.43889	-5.89345	1.91006	3.08548	0.00203225	0.0505652	unchanged
	SLCO4A1	310.561	-1.12981	0.366137	3.08575	0.00203039	0.0505652	unchanged
	TMEM37	251.664	1.00744	0.326759	-3.08312	0.0020484	0.0506936	unchanged
	TK1	879.701	1.15728	0.37526	-3.08395	0.0020427	0.0506936	unchanged
	LSM7	1227.99	0.820393	0.266103	-3.08299	0.00204931	0.0506936	unchanged
	SNAI2	50.7033	-1.96366	0.637453	3.08048	0.0020667	0.050829	unchanged
	ALDH2	935.246	-0.878056	0.284998	3.08092	0.00206362	0.050829	unchanged
	SELENOW	532.897	0.905007	0.293686	-3.08155	0.00205928	0.050829	unchanged
	TTC17	825.236	-0.830651	0.270204	3.07416	0.00211096	0.0518179	unchanged
	ALDH6A1	696.205	-0.974646	0.317424	3.07049	0.00213711	0.0523592	unchanged
	USH2A	30.8689	-2.41884	0.788797	3.06649	0.00216589	0.0529628	unchanged
	SRR	127.049	1.12382	0.366614	-3.0654	0.00217376	0.0530537	unchanged
	OTULINL	15.3196	2.87778	0.939112	-3.06437	0.00218132	0.053137	unchanged
	FGF21	229.161	-3.39687	1.10875	3.0637	0.00218615	0.0531535	unchanged
	MCOLN2	14.1549	3.32859	1.0871	-3.06191	0.00219932	0.0533722	unchanged
	LOC105373234	11.387	5.20235	1.70157	-3.05738	0.00223283	0.0540669	unchanged
	SDC2	46.5864	-2.604	0.852002	3.05633	0.00224063	0.0540669	unchanged
	AQP3	20.6747	2.36756	0.774528	-3.05678	0.00223726	0.0540669	unchanged
	ZNF561-AS1	78.991	1.29626	0.424281	-3.05519	0.00224921	0.0541716	unchanged
	SDHAF3	786.585	1.03131	0.337797	-3.05305	0.00226527	0.054456	unchanged
	NDUFC2	159.385	1.117	0.36603	-3.05167	0.00227569	0.0546036	unchanged
	H2AZ2	407.974	1.02397	0.335873	-3.04869	0.00229842	0.054943	unchanged
	RNLS	399.043	1.13905	0.373596	-3.04889	0.00229689	0.054943	unchanged
	PNPLA2	45.8838	-1.91261	0.627926	3.04592	0.00231966	0.0551415	unchanged
	SCN4B	18.7437	2.45855	0.8071	-3.04615	0.00231794	0.0551415	unchanged
	NDUFA11	1958.5	0.985978	0.323665	-3.04629	0.00231682	0.0551415	unchanged
	INSR	810.357	-0.973608	0.320281	3.03985	0.00236694	0.0561611	unchanged
	LOC124901481	89.7585	1.41962	0.467209	-3.03851	0.00237754	0.0562041	unchanged
	CACNA2D1-AS1	534.129	-1.36634	0.449633	3.03879	0.0023753	0.0562041	unchanged
	CALM1	2315.42	0.811659	0.267255	-3.03702	0.0023893	0.0563779	unchanged
	PIK3R3	81.7141	1.4705	0.484304	-3.03633	0.00239481	0.0564037	unchanged
	CARD16	102.674	-1.94286	0.64005	3.03549	0.00240149	0.0564571	unchanged
	TMA16	391.666	1.03153	0.340505	-3.0294	0.00245037	0.0575006	unchanged
	R3HCC1	437.812	0.879195	0.290652	-3.02491	0.0024871	0.0582387	unchanged
	BIRC7	17.9841	-2.53105	0.836865	3.02444	0.00249094	0.0582387	unchanged
	ISG15	795.14	0.903242	0.298988	-3.021	0.00251942	0.0587528	unchanged
	MOCS2	521.399	0.884718	0.292888	-3.02068	0.00252211	0.0587528	unchanged
	C6orf52	12.3981	3.16907	1.04995	-3.0183	0.00254199	0.0590153	unchanged
	LSM1	507.682	0.812665	0.269257	-3.01818	0.00254299	0.0590153	unchanged
	SENP8	55.106	1.78817	0.592565	-3.01767	0.00254723	0.0590153	unchanged
	KDM7A	33.2582	-1.77472	0.588217	3.01712	0.00255187	0.0590161	unchanged
	HNRNPA0	742.168	-1.07633	0.356974	3.01515	0.00256856	0.0592948	unchanged
	NR2F1	437.334	-0.912561	0.303056	3.0112	0.0026022	0.0598257	unchanged
	RNASEH2C	403.737	1.02202	0.33945	-3.0108	0.00260559	0.0598257	unchanged
	MKS1	229.91	1.0481	0.348074	-3.01114	0.00260265	0.0598257	unchanged
	HDDC2	331.919	0.869658	0.28891	-3.01013	0.00261136	0.0598506	unchanged
	FXYD5	19.0082	-2.78667	0.926545	3.0076	0.00263322	0.0602169	unchanged
	TRIB3	2851.18	-2.48308	0.825715	3.00719	0.00263675	0.0602169	unchanged
	DHCR7	2015.33	-1.13834	0.37873	3.00568	0.00264989	0.0603184	unchanged
	UFD1	1447.1	0.826977	0.275146	-3.00559	0.00265063	0.0603184	unchanged
	COX4I1	4657.35	0.854652	0.284424	-3.00485	0.00265709	0.060358	unchanged
	ZNF232-AS1	20.3164	2.76355	0.920311	-3.00284	0.00267471	0.0606505	unchanged
	CCR5AS	11.7915	-3.33564	1.11141	3.00128	0.00268846	0.0607731	unchanged
	TIMM8A	439.649	0.889091	0.29625	-3.00115	0.00268962	0.0607731	unchanged
	SNRPF	634.998	0.854776	0.285189	-2.99722	0.0027245	0.0614526	unchanged
	TRIM55	13.9644	3.63869	1.21518	-2.99435	0.00275027	0.0618158	unchanged
	MYADM	799.963	-0.857472	0.286361	2.99437	0.0027501	0.0618158	unchanged
	HHATL	10.8776	3.40705	1.13874	-2.99194	0.00277209	0.062088	unchanged
	LPCAT3	219.337	1.03828	0.347024	-2.99195	0.002772	0.062088	unchanged
	TBX6	20.7886	-2.49446	0.833885	2.99136	0.00277734	0.0620969	unchanged
	FXR2	78.1066	-1.28994	0.431326	2.99065	0.00278387	0.0621342	unchanged
	GDI1	1025.41	-0.928547	0.310668	2.98887	0.00280009	0.0623873	unchanged
	PROS1	927.209	-0.981858	0.328744	2.98669	0.00282011	0.0625067	unchanged
	TNFRSF10B	1783	-0.934168	0.312771	2.98675	0.00281959	0.0625067	unchanged
	MRPL15	1240.21	0.86016	0.287901	-2.9877	0.00281088	0.0625067	unchanged
	TMEM67	169.7	1.01763	0.341216	-2.98235	0.0028604	0.0631808	unchanged
	ARHGEF6	58.1624	-1.71593	0.575276	2.98279	0.00285629	0.0631808	unchanged
	VHL	105.524	-1.43078	0.480627	2.97689	0.00291186	0.0639858	unchanged
	FBXO10	120.919	-1.32662	0.445565	2.97739	0.00290711	0.0639858	unchanged
	PRKCH	330.236	-0.868034	0.291489	2.97794	0.00290197	0.0639858	unchanged
	COL9A1	8.37551	-5.46719	1.83719	2.97584	0.00292184	0.064095	unchanged
	PRKAB2	334.546	0.860987	0.289538	-2.97366	0.00294272	0.0644424	unchanged
	RAPH1	59.1884	-1.37647	0.463222	2.97152	0.0029633	0.0647823	unchanged
	ENTREP3	110.325	-1.50095	0.505233	2.9708	0.00297024	0.0648232	unchanged
	LAMA5	46.2855	-1.79191	0.603934	2.96706	0.0030066	0.065505	unchanged
	COX8A	1486.07	0.884241	0.298494	-2.96234	0.00305308	0.0661909	unchanged
	CDC42EP1	478.683	-0.911277	0.307626	2.96229	0.00305361	0.0661909	unchanged
	TOB2	598.843	-0.798291	0.269425	2.96295	0.00304709	0.0661909	unchanged
	EDN2	8.52338	-3.83937	1.29672	2.96084	0.00306803	0.0662386	unchanged
	KPNA4	216.916	-0.95458	0.322484	2.96009	0.00307553	0.0662386	unchanged
	FAM27B	10.1457	3.66889	1.23971	-2.95947	0.00308171	0.0662386	unchanged
	LOC124902464	9.69199	4.02109	1.35856	-2.95983	0.00307813	0.0662386	unchanged
	ATP11C	157.634	-1.11221	0.375577	2.96134	0.00306306	0.0662386	unchanged
	NHP2	1265.71	0.763256	0.258186	-2.95623	0.00311426	0.0668261	unchanged
	SPEF2	16.0455	2.69407	0.911631	-2.95523	0.0031244	0.0668273	unchanged
	TBC1D20	62.3636	-1.40747	0.476272	2.95519	0.00312477	0.0668273	unchanged
	MKKS	300.772	0.970562	0.328637	-2.95329	0.00314406	0.0671275	unchanged
	DCTN3	435.64	0.971703	0.329509	-2.94894	0.00318866	0.0679663	unchanged
	QRICH1	379.882	-0.872312	0.296018	2.94682	0.00321057	0.0683193	unchanged
	CRTC2	65.1376	-1.54837	0.525742	2.94512	0.00322825	0.0684678	unchanged
	MEIS3	25.3339	-2.39952	0.814623	2.94555	0.00322377	0.0684678	unchanged
	ZCCHC10	582.687	0.846692	0.287602	-2.94397	0.00324028	0.0686091	unchanged
	PRSS12	11.1359	4.04157	1.37389	-2.94171	0.00326408	0.0688077	unchanged
	NDUFA2	652.196	0.999214	0.339671	-2.94171	0.00326407	0.0688077	unchanged
	SDCBP	445.216	-0.936786	0.318473	2.94149	0.00326638	0.0688077	unchanged
	NAB2	562.332	-1.2096	0.411285	2.94103	0.00327118	0.0688077	unchanged
	ATOX1	385.234	0.869819	0.295906	-2.93951	0.00328734	0.0690342	unchanged
	LINC01060	45.5755	-1.7471	0.595119	2.93571	0.00332785	0.0697702	unchanged
	EDC4	396.195	-0.977587	0.333199	2.93395	0.00334682	0.0700531	unchanged
	DLX6	601.317	-1.0932	0.373173	2.92947	0.00339539	0.0708378	unchanged
	DLX5	318.412	-1.00689	0.343669	2.92981	0.00339164	0.0708378	unchanged
	SLC35B1	645.111	0.812458	0.277416	-2.92866	0.0034043	0.0709082	unchanged
	CAT	1163.21	0.793565	0.271241	-2.92568	0.00343702	0.0713617	unchanged
	SHMT2	2655.32	-0.766238	0.261902	2.92566	0.00343723	0.0713617	unchanged
	COQ8A	710.562	0.804045	0.274908	-2.92478	0.00344701	0.0714486	unchanged
	AEN	1656.34	0.711819	0.243554	-2.92264	0.00347083	0.0718259	unchanged
	PRDM1	5.26903	5.7773	1.97979	-2.91814	0.00352129	0.0727525	unchanged
	ANKRD34A	177.921	-1.05258	0.361091	2.91501	0.00355674	0.0733664	unchanged
	BRINP3-DT	10.401	-5.13864	1.76527	2.91096	0.00360321	0.0734951	unchanged
	DUBR	17.3959	2.67425	0.918094	-2.91283	0.00358166	0.0734951	unchanged
	GPR84	138.694	-3.48768	1.19748	2.91251	0.00358537	0.0734951	unchanged
	LRP1	152.11	-1.29426	0.444557	2.91134	0.0035988	0.0734951	unchanged
	MTMR6	467.798	0.956658	0.328356	-2.91348	0.00357422	0.0734951	unchanged
	LRRC49	402.177	0.839685	0.288421	-2.91132	0.00359906	0.0734951	unchanged
	ZC3H7A	470.651	-0.959163	0.329435	2.91154	0.00359651	0.0734951	unchanged
	FGFR1	66.4868	-1.46633	0.504019	2.90928	0.00362262	0.0736797	unchanged
	GGH	271.915	1.02317	0.351706	-2.90918	0.00362378	0.0736797	unchanged
	NME5	35.5422	2.32337	0.799074	-2.90758	0.00364238	0.0739403	unchanged
	RETSAT	230.049	0.91989	0.31645	-2.90691	0.00365021	0.0739819	unchanged
	HSD11B2	8.98534	-4.35234	1.49771	2.906	0.00366081	0.0740792	unchanged
	SH2B3	118.467	-1.26725	0.437326	2.89772	0.00375886	0.0759433	unchanged
	TPST1	153.296	-1.25679	0.433912	2.89641	0.00377457	0.0760717	unchanged
	TMCC3	289.581	1.25543	0.433475	-2.8962	0.00377712	0.0760717	unchanged
	NQO1	4616.12	0.836111	0.289297	-2.89015	0.0038506	0.0774298	unchanged
	LITAF	1680.3	-0.832579	0.288305	2.88784	0.00387894	0.0778773	unchanged
	ZNF32	132.942	1.10096	0.381542	-2.88556	0.00390723	0.0781089	unchanged
	ZNF195	812.121	0.904977	0.313606	-2.88572	0.00390523	0.0781089	unchanged
	ALDH1A2	48.9955	-2.50143	0.866916	2.88543	0.0039088	0.0781089	unchanged
	GFY	156.06	-1.12277	0.38919	2.88489	0.0039155	0.0781207	unchanged
	OXR1	99.6214	1.29939	0.450666	-2.88327	0.00393575	0.0782804	unchanged
	COMMD3	255.267	1.15169	0.399391	-2.88361	0.0039314	0.0782804	unchanged
	C2	9.41692	-3.70669	1.28634	2.88156	0.00395706	0.0785821	unchanged
	CIMAP3	34.7035	1.95617	0.679354	-2.87945	0.00398367	0.0789878	unchanged
	PSME2	4745.23	0.796785	0.276784	-2.87873	0.00399284	0.0790471	unchanged
	PARP14	803.37	-0.856552	0.297831	2.87596	0.00402796	0.0796191	unchanged
	SCARB2	315.688	-0.973887	0.338786	2.87463	0.00404495	0.0797086	unchanged
	LRFN5	16.1586	-3.13745	1.09125	2.87508	0.0040392	0.0797086	unchanged
	RPL17	106.518	1.29878	0.452203	-2.87213	0.0040772	0.0801569	unchanged
	CYP2T1P	20.3232	2.37579	0.827255	-2.87189	0.00408024	0.0801569	unchanged
	SLC38A1	2107.9	-0.761145	0.26511	2.87106	0.00409098	0.0802447	unchanged
	SLC30A1	77.9921	1.21604	0.423737	-2.86979	0.00410741	0.0804435	unchanged
	ZFP69	14.4819	-2.43886	0.850075	2.869	0.00411777	0.0805221	unchanged
	UBL5	926.025	0.925613	0.32268	-2.86852	0.00412401	0.0805221	unchanged
	ERCC2	347.683	-0.853507	0.29764	2.86758	0.00413618	0.0806365	unchanged
	LOC105377067	18.3197	-2.50155	0.873138	2.86501	0.00416998	0.081126	unchanged
	NUBP2	835.556	0.746375	0.260542	-2.86471	0.00417397	0.081126	unchanged
	RUBCN	386.327	-0.906559	0.316559	2.86379	0.004186	0.0811542	unchanged
	TCF12-DT	39.6584	1.59168	0.555825	-2.86363	0.00418811	0.0811542	unchanged
	PTHLH	10.3437	-2.9926	1.04652	2.85958	0.00424204	0.0820748	unchanged
	IL21R	96.6344	-1.7274	0.604801	2.85615	0.00428817	0.0828419	unchanged
	PDE4DIPP5	5.62431	-5.47306	1.91755	2.8542	0.00431458	0.0831012	unchanged
	ATP8A1	61.2943	-1.35529	0.474766	2.85465	0.00430844	0.0831012	unchanged
	NDUFC1	1109.9	0.790639	0.277155	-2.85269	0.00433504	0.0833697	unchanged
	PMVK	500.261	0.819652	0.287563	-2.85033	0.00436735	0.0838649	unchanged
	DDIT4	19735.5	-0.767252	0.269566	2.84625	0.00442372	0.08482	unchanged
	ZBTB7B	177.53	-1.21663	0.428007	2.84254	0.00447556	0.0856855	unchanged
	MRPL53	429.866	0.806716	0.284109	-2.83946	0.004519	0.0861762	unchanged
	CCNL1	414.157	-0.893633	0.314712	2.83953	0.00451806	0.0861762	unchanged
	N4BP3	46.4131	-1.49541	0.526686	2.83929	0.0045214	0.0861762	unchanged
	WDR77	1204.96	0.748375	0.264019	-2.83455	0.00458902	0.0870756	unchanged
	NUDT1	341.203	0.877125	0.309359	-2.8353	0.00457831	0.0870756	unchanged
	SMIM11	176.273	1.08772	0.383725	-2.83464	0.00458774	0.0870756	unchanged
	AP1S3	104.778	1.3969	0.493621	-2.82991	0.00465612	0.088218	unchanged
	GBE1	472.491	0.766495	0.271373	-2.82451	0.00473536	0.0894542	unchanged
	IDI1	2307.82	-0.942056	0.333515	2.82463	0.00473357	0.0894542	unchanged
	B4GALNT1	177.005	-1.10234	0.390368	2.82386	0.00474496	0.0895033	unchanged
	DNAJA1P5	45.3735	-2.32716	0.824523	2.82243	0.00476616	0.0897709	unchanged
	EXOC3L1	10.7	-3.06542	1.08716	2.81965	0.00480756	0.0903306	unchanged
	LASP1	342.056	-0.918097	0.325625	2.81949	0.00481	0.0903306	unchanged
	LOC100294145	648.617	0.841102	0.298588	-2.81693	0.00484849	0.0908123	unchanged
	HINT2	461.262	0.972426	0.345276	-2.81637	0.00485696	0.0908123	unchanged
	FUNDC2	348.599	0.893122	0.317073	-2.81677	0.00485095	0.0908123	unchanged
	KPNA2	7002.04	0.835667	0.296782	-2.81576	0.00486625	0.0908532	unchanged
	MT1X	12.4706	4.41587	1.56857	-2.81522	0.00487439	0.0908726	unchanged
	GLB1	1575.27	-0.721256	0.256381	2.81321	0.00490489	0.0913081	unchanged
	SGCB	1190.3	0.705138	0.250719	-2.81246	0.00491643	0.0913899	unchanged
	TOR1B	242.887	-0.838559	0.298231	2.81178	0.0049269	0.0914515	unchanged
	SLC30A3	9.87835	-4.07241	1.44891	2.81068	0.00494365	0.0914969	unchanged
	MROH1	110.457	-1.21838	0.433423	2.81107	0.00493774	0.0914969	unchanged
	DHRS4-AS1	122.491	1.16321	0.41393	-2.81016	0.00495174	0.0914973	unchanged
	PGK1	5572.2	0.973697	0.346542	-2.80975	0.00495798	0.0914973	unchanged
	ARRDC2	16.308	-2.42813	0.864983	2.80714	0.00499842	0.0921106	unchanged
	MMUT	885.759	-0.770991	0.274842	2.80521	0.00502831	0.0925281	unchanged
	RIGI	108.998	-1.15481	0.411965	2.80319	0.00506003	0.092978	unchanged
	MEIS1-AS3	25.4647	-1.88679	0.673383	2.80196	0.00507939	0.0931999	unchanged
	RNF149	336.622	-1.18275	0.422364	2.8003	0.00510558	0.0935462	unchanged
	GAMT	2002.29	0.780334	0.278733	-2.79957	0.00511701	0.0936216	unchanged
	CCNK	104.149	1.07462	0.384278	-2.79646	0.00516659	0.0943935	unchanged
	SMIM19	264.3	1.00353	0.35919	-2.79388	0.00520802	0.0950147	unchanged
	ENO1	17575.1	0.884856	0.316822	-2.79291	0.00522363	0.0951639	unchanged
	AFTPH	184.402	-1.01954	0.365432	2.78996	0.00527142	0.0958979	unchanged
	NARF	530.245	0.796476	0.285579	-2.78898	0.0052874	0.0960518	unchanged
	ARL15	42.565	1.5635	0.560959	-2.78719	0.0053168	0.0962759	unchanged
	STC2	1199.03	-0.952522	0.34171	2.78752	0.00531135	0.0962759	unchanged
	PODXL	21.9675	2.04997	0.735588	-2.78685	0.00532231	0.0962759	unchanged
	BLOC1S1	114.476	1.11015	0.398465	-2.78608	0.00533501	0.0963692	unchanged
	HCN3	35.252	-1.87522	0.673452	2.78448	0.00536134	0.0965721	unchanged
	CACNB1	10.7566	-3.12876	1.12361	2.78456	0.00535999	0.0965721	unchanged
	COL5A2	2185.72	-1.10706	0.397948	2.78191	0.00540392	0.0972022	unchanged
	TFEC	62.3988	-1.82204	0.655266	2.78061	0.00542572	0.0974572	unchanged
	OSGIN2	170.492	-1.02729	0.369626	2.77927	0.0054481	0.0976241	unchanged
	IFT46	61.166	1.68205	0.60524	-2.77914	0.00545028	0.0976241	unchanged
	COA1	659.787	0.914364	0.32912	-2.77821	0.00546599	0.0976321	unchanged
	INTS8	168.253	-1.1309	0.407009	2.77856	0.00546005	0.0976321	unchanged
	CA9	25.4695	-2.50523	0.902052	2.77725	0.00548202	0.0977819	unchanged
	AMZ2	2008.84	0.878161	0.316332	-2.77607	0.00550207	0.0980027	unchanged
	IFI16	42.994	4.81756	1.73813	-2.77169	0.00557654	0.0991911	unchanged
	ANKRD1	13.5402	-2.81065	1.01434	2.77093	0.00558969	0.0992868	unchanged
	TTC12	43.903	1.47131	0.53159	-2.76776	0.0056443	0.0999792	unchanged
	WSB2	79.9239	-1.1505	0.415666	2.76785	0.00564273	0.0999792	unchanged
	SPA17	66.2125	1.38094	0.49946	-2.76486	0.00569466	0.100732	unchanged
	GBA1	665.595	-0.755536	0.273335	2.76414	0.00570736	0.100817	unchanged
	BAALC	9.5199	-4.02306	1.4576	2.76007	0.00577897	0.101941	unchanged
	SLC38A2	1888.78	-0.803029	0.291077	2.75882	0.00580104	0.102049	unchanged
	SLC2A4	175.528	-1.2924	0.468431	2.75899	0.00579804	0.102049	unchanged
	RASSF1	65.4599	-1.43767	0.521581	2.75638	0.00584459	0.102674	unchanged
	DSG2	17.8727	-3.18982	1.15817	2.75419	0.00588368	0.103219	unchanged
	DENND2C	35.2926	1.72618	0.626868	-2.75366	0.00589327	0.103245	unchanged
	ATG9A	516.331	-0.808218	0.293953	2.74948	0.00596903	0.104051	unchanged
	FADS1	4082.41	-0.81483	0.296375	2.74932	0.00597182	0.104051	unchanged
	SPRYD4	327.532	0.88839	0.323062	-2.74991	0.00596125	0.104051	unchanged
	LRP10	203.183	-0.997036	0.362604	2.74965	0.00596582	0.104051	unchanged
	KHDC1	5.3747	5.75041	2.09331	-2.74704	0.00601352	0.104635	unchanged
	SLC41A3	152.033	-1.13111	0.411981	2.74555	0.00604102	0.104971	unchanged
	COX16	132.749	1.13112	0.412407	-2.74273	0.00609313	0.105733	unchanged
	GON7	149.76	1.00097	0.365054	-2.74199	0.0061069	0.105828	unchanged
	PCM1	1540.89	-0.942997	0.344015	2.74115	0.0061224	0.105953	unchanged
	IFITM2	532.966	-1.11216	0.405909	2.73993	0.00614532	0.106206	unchanged
	MDH1	8635.73	0.810414	0.295911	-2.73871	0.00616805	0.106312	unchanged
	ARHGAP28	1350.08	0.990313	0.361548	-2.7391	0.00616084	0.106312	unchanged
	EIF2B3	467.874	0.808206	0.295201	-2.73782	0.00618487	0.106315	unchanged
	PCCA-DT	58.9721	1.266	0.462355	-2.73815	0.00617851	0.106315	unchanged
	PKN3	74.308	-1.20441	0.440195	2.73609	0.00621744	0.106731	unchanged
	NFKBIL1	88.0081	-1.36434	0.498766	2.73543	0.00622981	0.1068	unchanged
	AP4B1	79.1329	1.16632	0.427148	-2.73049	0.00632407	0.106842	unchanged
	PNKD	716.594	0.738893	0.270552	-2.73106	0.00631309	0.106842	unchanged
	LOC124900602	369.509	0.773052	0.282814	-2.73343	0.00626782	0.106842	unchanged
	HEXB	1784.09	-0.748253	0.273911	2.73174	0.00630012	0.106842	unchanged
	DENND5A	153.575	-1.0308	0.377328	2.73183	0.00629831	0.106842	unchanged
	KLC2	79.9542	-1.52288	0.557482	2.73172	0.00630044	0.106842	unchanged
	WBP2	1243.01	-0.714396	0.261321	2.73379	0.00626099	0.106842	unchanged
	COPE	2757.85	0.636738	0.233183	-2.73064	0.0063211	0.106842	unchanged
	PPP1R14A	380.938	0.968884	0.354478	-2.73327	0.00627096	0.106842	unchanged
	DGCR6L	307.761	0.879549	0.322122	-2.73049	0.00632412	0.106842	unchanged
	GPC3	781.018	-2.30986	0.845135	2.73313	0.00627362	0.106842	unchanged
	STN1	250.848	0.882483	0.3233	-2.72961	0.00634087	0.106983	unchanged
	C1orf74	153.67	1.11509	0.408902	-2.72704	0.0063906	0.107256	unchanged
	ZNF252P	143.188	1.17392	0.430346	-2.72784	0.00637496	0.107256	unchanged
	FIBP	1157.35	0.698092	0.255885	-2.72815	0.00636909	0.107256	unchanged
	C3	39.0164	1.89466	0.694761	-2.72707	0.00638998	0.107256	unchanged
	TMEM44-AS1	39.1725	1.5692	0.575741	-2.72553	0.00641981	0.107326	unchanged
	FGFR4	187.35	-1.04607	0.383865	2.72511	0.00642803	0.107326	unchanged
	BCLAF1	361.965	0.933981	0.342733	-2.72509	0.0064283	0.107326	unchanged
	PMS2P1	175.072	0.988904	0.362727	-2.72631	0.00640478	0.107326	unchanged
	CENPX	1092.88	0.720029	0.264337	-2.7239	0.00645152	0.107573	unchanged
	HSPA9	6307.05	-0.774982	0.284707	2.72203	0.00648824	0.108044	unchanged
	PRELID2	107.226	-1.14329	0.420306	2.72014	0.00652534	0.108159	unchanged
	STYXL1	301.572	0.770715	0.283355	-2.71996	0.00652893	0.108159	unchanged
	PYGL	1387.64	-0.73945	0.27186	2.71997	0.00652882	0.108159	unchanged
	SREBF1	76.4148	-1.35022	0.496284	2.72066	0.00651523	0.108159	unchanged
	RBFOX2	900.947	0.769898	0.283311	-2.7175	0.00657767	0.108825	unchanged
	SPP1	200.324	-3.04436	1.12066	2.71658	0.00659607	0.108894	unchanged
	HSBP1	3819.66	0.789599	0.290674	-2.71644	0.00659886	0.108894	unchanged
	EMG1	1069.55	0.789283	0.290679	-2.71531	0.00662142	0.109125	unchanged
	CYP2U1	5.00935	5.60796	2.06589	-2.71455	0.00663669	0.109236	unchanged
	CPQ	11.7511	-3.67067	1.35303	2.71293	0.00666918	0.109349	unchanged
	PCK2	2179.74	-0.73855	0.272174	2.71352	0.00665726	0.109349	unchanged
	CBX4	39.8044	-1.81173	0.667709	2.71335	0.00666071	0.109349	unchanged
	WDR54	442.516	0.943581	0.347918	-2.71208	0.00668628	0.109489	unchanged
	SLC2A3	1031.88	-0.956328	0.352684	2.71157	0.00669648	0.109516	unchanged
	BMPER	15.5143	-2.9882	1.10236	2.71073	0.00671347	0.109653	unchanged
	GTPBP2	26.7897	-1.77892	0.656478	2.70979	0.00673253	0.109824	unchanged
	ENSA	1969.5	0.788467	0.291071	-2.70885	0.00675169	0.109941	unchanged
	ARL6IP4	943.372	0.688684	0.254316	-2.70798	0.00676944	0.109941	unchanged
	MT2A	19.2902	2.38382	0.880494	-2.70736	0.00678198	0.109941	unchanged
	UNK	331.644	0.947984	0.350076	-2.70794	0.00677026	0.109941	unchanged
	ADAMTS1	265.076	-2.27036	0.838598	2.70733	0.00678267	0.109941	unchanged
	NDUFA6	2773.57	0.807933	0.298493	-2.70671	0.00679541	0.110008	unchanged
	LEPROT	199.586	1.13473	0.419303	-2.70624	0.006805	0.110024	unchanged
	MDK	15.9475	-2.68086	0.991421	2.70406	0.00684983	0.110609	unchanged
	PRAMEF2	5.62248	5.45646	2.0194	-2.70202	0.00689195	0.111009	unchanged
	ARPC1A	1249.07	0.758804	0.280802	-2.70227	0.00688679	0.111009	unchanged
	IFT43	474.626	0.923706	0.341919	-2.70153	0.00690205	0.111032	unchanged
	HLTF	979.051	-0.8244	0.305352	2.69983	0.00693739	0.1114	unchanged
	MAGOHB	400.678	1.02463	0.37955	-2.6996	0.00694236	0.1114	unchanged
	DISP1	89.1738	1.129	0.418414	-2.69829	0.00696971	0.111699	unchanged
	HGS	659.264	-0.81691	0.302815	2.69772	0.0069816	0.111699	unchanged
	ICAM1	9.89756	-4.09857	1.51942	2.69746	0.00698717	0.111699	unchanged
	ACSL3	2205.23	-0.892603	0.331161	2.69538	0.00703091	0.112218	unchanged
	CD4	26.6528	-2.07064	0.768305	2.69508	0.0070372	0.112218	unchanged
	TMEM150C	31.6017	1.65074	0.61269	-2.69425	0.00705473	0.112357	unchanged
	JAG1	12.6077	-2.62839	0.976015	2.69298	0.00708169	0.112646	unchanged
	MOB3C	119.09	-1.01422	0.37669	2.69246	0.00709269	0.112681	unchanged
	PHF13	269.426	-0.969015	0.360334	2.68921	0.00716209	0.113401	unchanged
	CDC42EP3	12.3673	2.71125	1.00824	-2.6891	0.0071646	0.113401	unchanged
	SPTBN2	116.828	-1.17742	0.437743	2.68974	0.00715076	0.113401	unchanged
	DUSP14	903.366	0.790544	0.294036	-2.6886	0.00717528	0.11343	unchanged
	HYCC1	206.307	0.974299	0.362632	-2.68674	0.00721522	0.11392	unchanged
	IL6ST	297.421	-0.878948	0.327427	2.68441	0.00726576	0.114577	unchanged
	ADHFE1	51.2378	-1.54688	0.576481	2.68332	0.00728959	0.11467	unchanged
	CXCL16	272.025	-1.1311	0.421488	2.68359	0.00728366	0.11467	unchanged
	CCDC88A	170.842	-1.19511	0.445468	2.68281	0.00730056	0.114701	unchanged
	H2AZ1	12441.7	0.893062	0.333289	-2.67954	0.00737231	0.115686	unchanged
	TUSC2	691.911	0.744014	0.277841	-2.67784	0.00740986	0.116133	unchanged
	STARD10	90.9016	-1.27856	0.477827	2.67579	0.00745541	0.116704	unchanged
	PRKCI	290.177	-1.10568	0.41333	2.67507	0.00747146	0.116812	unchanged
	KIAA0825	19.0286	2.24766	0.840564	-2.67399	0.00749556	0.116872	unchanged
	PHF1	55.6347	-1.70842	0.638925	2.6739	0.00749754	0.116872	unchanged
	IMMP1L	95.0191	1.09327	0.408902	-2.67367	0.00750272	0.116872	unchanged
	TRAPPC2	275.787	0.880767	0.329861	-2.67012	0.00758251	0.117972	unchanged
	CRYBB2	5.55216	5.13016	1.92304	-2.66773	0.00763648	0.118667	unchanged
	DDHD1	194.393	-1.04963	0.393593	2.66679	0.00765792	0.118856	unchanged
	SEC61G	480.884	0.923623	0.346781	-2.66342	0.00773504	0.119583	unchanged
	MDH2	3669.44	0.622258	0.233658	-2.66311	0.00774216	0.119583	unchanged
	SEMA4B	208.47	-1.34352	0.504484	2.66315	0.00774126	0.119583	unchanged
	UBA2	483.142	-1.00866	0.378651	2.66381	0.00772602	0.119583	unchanged
	COG5	322.885	-0.815106	0.306327	2.6609	0.00779322	0.120081	unchanged
	TMSB15B	35.8422	1.58142	0.594297	-2.661	0.00779092	0.120081	unchanged
	DPYSL2	1885.4	-0.729157	0.274236	2.65887	0.00784041	0.120663	unchanged
	CIBAR2	16.3685	2.52697	0.950868	-2.65754	0.00787132	0.120889	unchanged
	ATP6AP2	1669.61	0.654066	0.246128	-2.65743	0.00787397	0.120889	unchanged
	LOC122526782	77.2936	-1.16835	0.439842	2.6563	0.00790035	0.121133	unchanged
	ITM2A	13.1087	-2.89669	1.09065	2.65594	0.00790886	0.121133	unchanged
	ALS2	329.599	-0.774185	0.291965	2.65164	0.00801023	0.122101	unchanged
	STX3	135.098	-1.22999	0.463758	2.65222	0.00799654	0.122101	unchanged
	NOPCHAP1	759.88	0.937163	0.353334	-2.65235	0.00799347	0.122101	unchanged
	MRPS12	1277.41	0.784578	0.295867	-2.65179	0.00800668	0.122101	unchanged
	RRP8	184.835	1.01447	0.382823	-2.64998	0.00804965	0.122556	unchanged
	RNF34	887.232	0.674567	0.254903	-2.64636	0.00813627	0.123727	unchanged
	MRPL57	1353.47	0.76615	0.289564	-2.64588	0.00814796	0.123758	unchanged
	FBXO9	306.125	0.830638	0.314011	-2.64525	0.00816297	0.123839	unchanged
	ASPHD1	157.086	-1.31107	0.496075	2.64289	0.00822024	0.124265	unchanged
	ANKRD40	672.226	0.832123	0.314823	-2.64315	0.00821391	0.124265	unchanged
	LGALS1	3269.16	0.778541	0.294553	-2.64312	0.00821448	0.124265	unchanged
	THBS3	219.49	-0.881238	0.333927	2.63901	0.00831482	0.124459	unchanged
	SCN9A	77.6871	-1.86592	0.706469	2.64119	0.00826155	0.124459	unchanged
	MIR9-2HG	31.5498	-1.78184	0.6752	2.63898	0.00831565	0.124459	unchanged
	SNX2	2666.83	0.654107	0.247816	-2.63949	0.00830321	0.124459	unchanged
	SCAND3	36.6512	1.49305	0.565897	-2.63838	0.00833033	0.124459	unchanged
	COX19	141.239	-1.13036	0.428218	2.63968	0.00829848	0.124459	unchanged
	FBXL15	270.042	-0.847083	0.320791	2.64061	0.00827575	0.124459	unchanged
	TRIM68	126.917	0.990386	0.375358	-2.63851	0.00832715	0.124459	unchanged
	PFDN5	1474.21	0.887631	0.336073	-2.64118	0.00826171	0.124459	unchanged
	MRC2	151.641	-1.19423	0.452541	2.63894	0.00831651	0.124459	unchanged
	ANAPC13	1126.26	0.670999	0.254646	-2.63503	0.0084131	0.125286	unchanged
	RAB5C	1990.87	0.651752	0.247328	-2.63517	0.00840942	0.125286	unchanged
	TMEM147-AS1	46.4641	1.40072	0.531595	-2.63495	0.00841509	0.125286	unchanged
	POLE	218.784	-0.906649	0.344343	2.63298	0.00846385	0.125865	unchanged
	SNHG21	14.109	2.43671	0.925728	-2.63221	0.00848318	0.126006	unchanged
	LOC124900584	9.21439	-3.05568	1.16181	2.63011	0.00853576	0.126493	unchanged
	ELOB	2851.08	0.799937	0.304118	-2.63035	0.00852973	0.126493	unchanged
	CCDC34	215.496	0.898748	0.342158	-2.62671	0.0086215	0.127616	unchanged
	DYNC1LI1	501.58	-0.739122	0.281524	2.62543	0.00865401	0.127949	unchanged
	LOC652276	81.2443	-1.33225	0.507665	2.62428	0.00868324	0.128233	unchanged
	ZSCAN26	158.39	1.02029	0.389003	-2.62285	0.00871983	0.128381	unchanged
	S1PR3	89.6753	1.23844	0.472198	-2.62271	0.00872336	0.128381	unchanged
	ERBB2	148.847	-1.0595	0.403924	2.62301	0.00871556	0.128381	unchanged
	NDUFA4	6206.07	0.924654	0.352629	-2.62218	0.00873703	0.128434	unchanged
	SPOCK3	7.3277	4.84148	1.84861	-2.61899	0.00881901	0.129194	unchanged
	GALNT18	11.2247	3.24945	1.24039	-2.6197	0.00880069	0.129194	unchanged
	NDUFA12	2196.34	0.785352	0.299834	-2.61929	0.00881135	0.129194	unchanged
	MMP8	22.2708	-2.20063	0.840406	2.61853	0.00883085	0.129219	unchanged
	NDUFS8	1908.68	0.648056	0.24769	-2.6164	0.00888615	0.12988	unchanged
	SUN1	1121.05	-0.696046	0.266148	2.61526	0.00891592	0.130166	unchanged
	BLZF1	546.334	0.76459	0.292436	-2.61455	0.00893441	0.130288	unchanged
	HSPE1	1265.42	0.779618	0.298749	-2.6096	0.00906471	0.132037	unchanged
	STK11IP	124.539	-0.969353	0.371917	2.60637	0.00915085	0.13314	unchanged
	CFL1	4620.73	0.843239	0.323713	-2.6049	0.00919022	0.133435	unchanged
	PLA2G3	218.014	-1.3819	0.530514	2.60483	0.00919199	0.133435	unchanged
	GNAI1	15.3664	-2.58468	0.992748	2.60356	0.00922614	0.13358	unchanged
	LOC124906852	28.0206	2.00013	0.768183	-2.60371	0.00922209	0.13358	unchanged
	NDUFA3	509.307	0.822571	0.315973	-2.60329	0.00923333	0.13358	unchanged
	PROSER1	120.785	-0.947608	0.364525	2.59957	0.00933412	0.134886	unchanged
	GOLPH3L	327.849	0.96208	0.370445	-2.59709	0.00940162	0.135049	unchanged
	LOC105378988	8.06997	3.75975	1.4481	-2.59632	0.00942271	0.135049	unchanged
	RIOK2	509.657	0.802968	0.309243	-2.59656	0.00941636	0.135049	unchanged
	THG1L	277.749	0.912751	0.351337	-2.59793	0.00937872	0.135049	unchanged
	HRAS	59.3531	1.30159	0.501444	-2.59568	0.00944047	0.135049	unchanged
	MALAT1	4165.76	-0.88508	0.34094	2.596	0.00943159	0.135049	unchanged
	SC5D	72.8005	-1.40944	0.542574	2.5977	0.00938517	0.135049	unchanged
	KRT222	14.3589	3.04636	1.17226	-2.5987	0.00935762	0.135049	unchanged
	ANKRD12	137.343	-1.25138	0.481936	2.59658	0.00941582	0.135049	unchanged
	DCTPP1	1784.96	0.739193	0.284864	-2.5949	0.00946182	0.135204	unchanged
	SLC5A1	8.69951	-3.38337	1.30416	2.59429	0.00947854	0.135291	unchanged
	PITHD1	365.803	-0.899772	0.346997	2.59302	0.00951364	0.135432	unchanged
	SLC12A7	101.16	-1.01578	0.39177	2.59279	0.00952013	0.135432	unchanged
	PCLAF	1333.87	0.860412	0.331821	-2.593	0.00951433	0.135432	unchanged
	MYOF	65.2056	-1.90147	0.733698	2.59163	0.00955237	0.135739	unchanged
	CSRNP1	198.553	-0.994159	0.383709	2.59092	0.009572	0.135867	unchanged
	NRROS	18.3209	-2.07267	0.80037	2.58963	0.00960783	0.136128	unchanged
	RBPMS	117.795	-0.952274	0.367793	2.58916	0.009621	0.136128	unchanged
	TCEAL1	213.095	0.833565	0.32195	-2.58912	0.00962228	0.136128	unchanged
	ZNF597	102.847	-1.1411	0.441106	2.58691	0.00968399	0.136849	unchanged
	HMGB1	4954.76	0.699087	0.270322	-2.58613	0.00970605	0.13701	unchanged
	TRIM54	6.23318	-4.2117	1.62959	2.58451	0.0097517	0.137331	unchanged
	COX7A2	3499.76	0.865218	0.334741	-2.58473	0.00974539	0.137331	unchanged
	NDUFA1	675.271	0.893569	0.345784	-2.58418	0.00976107	0.137331	unchanged
	RPL26L1	732.901	0.711563	0.275509	-2.58272	0.00980246	0.13746	unchanged
	HOXC10	823.618	-0.774264	0.299699	2.58347	0.00978115	0.13746	unchanged
	GINS3	193.036	0.961093	0.372079	-2.58304	0.00979353	0.13746	unchanged
	MRPL18	697.291	0.78034	0.302192	-2.58227	0.00981537	0.13749	unchanged
	HBQ1	346.84	0.947211	0.367005	-2.58092	0.00985371	0.137876	unchanged
	UBAC2-AS1	31.0915	1.57384	0.609988	-2.58012	0.00987669	0.138047	unchanged
	COMT	304.498	-0.799208	0.309871	2.57917	0.00990393	0.138277	unchanged
	IQSEC2	186.414	0.962152	0.37346	-2.57632	0.00998589	0.139269	unchanged
	ZNF491	16.9949	2.21018	0.858371	-2.57485	0.0100284	0.13971	unchanged
	LOC105372266	30.8175	1.8468	0.717685	-2.57328	0.010074	0.140192	unchanged
	RNF7	1021.19	0.726601	0.282712	-2.57011	0.0101666	0.14102	unchanged
	NDUFS6	700.123	0.713311	0.277523	-2.57028	0.0101618	0.14102	unchanged
	SOD1	1610.76	0.713467	0.277544	-2.57064	0.010151	0.14102	unchanged
	MID1IP1	421.418	-0.76114	0.296286	2.56894	0.0102011	0.141345	unchanged
	TAGLN2	145.586	0.963252	0.375197	-2.56732	0.0102487	0.141851	unchanged
	TMEM218	433.678	0.811545	0.316313	-2.56564	0.0102985	0.142386	unchanged
	ABHD12B	14.0473	-2.2795	0.888951	2.56426	0.0103396	0.142801	unchanged
	MAP2K7	133.666	-1.06345	0.415515	2.55936	0.0104864	0.144672	unchanged
	C1QBP	6677.25	0.773576	0.30231	-2.55888	0.010501	0.144717	unchanged
	EMC3	828.816	0.707408	0.276694	-2.55664	0.0105689	0.145027	unchanged
	CCRL2	9.56341	-3.79969	1.48597	2.55704	0.0105567	0.145027	unchanged
	SPATA2L	330.505	-0.842072	0.329308	2.55709	0.0105551	0.145027	unchanged
	THRA	17.1464	2.19613	0.858894	-2.55693	0.0105599	0.145027	unchanged
	JPT2	3327.05	0.65972	0.258155	-2.55552	0.010603	0.145339	unchanged
	PLEKHO1	108.678	-1.07289	0.420263	2.55289	0.0106832	0.145699	unchanged
	RANBP6	298.134	0.916779	0.359127	-2.5528	0.0106862	0.145699	unchanged
	NDUFB8	4338.5	0.703562	0.275516	-2.55362	0.010661	0.145699	unchanged
	SLC43A1	382.899	-0.741882	0.290556	2.55332	0.0106703	0.145699	unchanged
	HSBP1L1	46.2328	-1.66105	0.650545	2.55332	0.01067	0.145699	unchanged
	SHISA4	98.7306	-1.39901	0.548182	2.5521	0.0107076	0.145836	unchanged
	HEATR5A	329.007	0.803066	0.31474	-2.55152	0.0107254	0.145898	unchanged
	CRIP2	145.352	1.17017	0.458716	-2.55096	0.0107426	0.145898	unchanged
	THAP11	211.546	0.804479	0.315378	-2.55084	0.0107464	0.145898	unchanged
	TTC5	466.401	0.734321	0.288122	-2.54865	0.0108142	0.146615	unchanged
	FBLN1	604.731	-0.841111	0.330056	2.54839	0.0108222	0.146615	unchanged
	GOSR2	522.962	0.730931	0.286888	-2.54779	0.0108407	0.146711	unchanged
	PAM	178.973	-0.876309	0.344168	2.54616	0.0108914	0.147242	unchanged
	GSTP1	7137.48	0.610099	0.239745	-2.54479	0.0109344	0.147667	unchanged
	CRADD-AS1	9.82019	-3.50664	1.37859	2.54364	0.0109705	0.147998	unchanged
	RCL1	341.862	0.795655	0.312877	-2.54303	0.0109897	0.148101	unchanged
	NIPAL1	23.3871	1.93275	0.760535	-2.5413	0.0110441	0.148606	unchanged
	PCMTD1	88.1092	1.12058	0.440982	-2.5411	0.0110505	0.148606	unchanged
	KBTBD8	17.2216	2.64299	1.04082	-2.53934	0.0111061	0.149041	unchanged
	SIX4	267.251	-0.745949	0.293721	2.53965	0.0110962	0.149041	unchanged
	CENPS	76.1105	1.25922	0.496116	-2.53816	0.0111438	0.14939	unchanged
	MARCKS	7.67608	-3.8193	1.50551	2.53688	0.0111845	0.149779	unchanged
	FABP5	461.925	0.956318	0.377099	-2.53599	0.011213	0.150003	unchanged
	SSNA1	357.578	0.766509	0.302317	-2.53545	0.0112303	0.150078	unchanged
	PPP1R10	809.531	-0.846954	0.334192	2.53433	0.0112662	0.1504	unchanged
	HMOX2	636.633	0.740266	0.292234	-2.53313	0.0113049	0.15076	unchanged
	GSCAR	10.5326	-3.40735	1.34587	2.53171	0.0113507	0.151121	unchanged
	MRPL12	700.859	0.695837	0.274865	-2.53156	0.0113557	0.151121	unchanged
	UBR4	334.298	-0.894258	0.353358	2.53074	0.0113821	0.151316	unchanged
	MTUS1	254.411	-1.0097	0.399187	2.52938	0.0114263	0.151745	unchanged
	ZNF333	94.4932	-0.975674	0.38591	2.52824	0.0114635	0.152082	unchanged
	RASL11A	48.4343	1.48425	0.587404	-2.52679	0.011511	0.152553	unchanged
	SLC19A2	156.846	-1.34178	0.531697	2.52358	0.0116168	0.152639	unchanged
	EDARADD	33.6538	1.94485	0.770746	-2.52333	0.0116248	0.152639	unchanged
	C2orf76	156.516	0.899257	0.356317	-2.52375	0.011611	0.152639	unchanged
	GCA	10.3135	2.98222	1.18124	-2.52464	0.0115816	0.152639	unchanged
	ZNF518B	76.1548	-1.21587	0.481333	2.52604	0.0115357	0.152639	unchanged
	CDKN1A	4882.18	0.654211	0.259225	-2.52372	0.0116121	0.152639	unchanged
	AQP11	73.0191	1.32171	0.523669	-2.52394	0.0116046	0.152639	unchanged
	NFE2	610.929	-0.762952	0.302061	2.52582	0.0115429	0.152639	unchanged
	ASB16-AS1	83.1197	1.18394	0.468953	-2.52463	0.0115819	0.152639	unchanged
	AFG3L2	368.8	-0.928813	0.368188	2.52266	0.0116471	0.152775	unchanged
	C6orf47	170.585	-0.935111	0.370784	2.52199	0.0116694	0.152813	unchanged
	ZNF596	33.3932	1.56007	0.61862	-2.52185	0.011674	0.152813	unchanged
	TMEM14B	1552.81	0.847272	0.336095	-2.52093	0.0117045	0.153026	unchanged
	PRXL2C	196.371	-0.959469	0.380753	2.51992	0.0117381	0.153026	unchanged
	DCP1B	314.651	0.71721	0.28458	-2.52024	0.0117276	0.153026	unchanged
	DNASE2	1268.7	-0.794462	0.315219	2.52035	0.0117238	0.153026	unchanged
	G6PC3	1131.66	0.651523	0.258681	-2.51863	0.0117811	0.15343	unchanged
	C10orf143	7.39623	4.55199	1.80797	-2.51774	0.0118111	0.153508	unchanged
	STRADA	358.162	0.75217	0.298735	-2.51785	0.0118075	0.153508	unchanged
	SYNM	73.7557	-1.23772	0.491805	2.51669	0.0118461	0.153807	unchanged
	EIF3I	4759.53	0.742565	0.295103	-2.51629	0.0118597	0.153827	unchanged
	DNPH1	1091.94	0.736598	0.292784	-2.51584	0.0118748	0.153867	unchanged
	MAP3K8	76.6353	-1.17333	0.466468	2.51534	0.0118918	0.153931	unchanged
	ZNF143	578.132	-0.79279	0.315254	2.51476	0.0119112	0.154027	unchanged
	EFNA5	160.064	-2.55096	1.01455	2.51437	0.0119245	0.154043	unchanged
	FBXO4	108.708	1.04973	0.417888	-2.51198	0.0120056	0.154778	unchanged
	AFMID	191.709	1.0157	0.40429	-2.51231	0.0119942	0.154778	unchanged
	SUB1	2142.84	0.813193	0.32379	-2.51148	0.0120225	0.15484	unchanged
	IFT22	340.255	0.772258	0.307611	-2.5105	0.0120559	0.155113	unchanged
	KCTD13	150.869	-1.42779	0.569144	2.50865	0.0121192	0.155771	unchanged
	UBE2N	3182.23	0.689964	0.275093	-2.50811	0.0121379	0.155854	unchanged
	ABRACL	206.708	1.04613	0.417226	-2.50735	0.0121639	0.155876	unchanged
	PREX2	10.5605	-3.42041	1.36413	2.50739	0.0121626	0.155876	unchanged
	ASAH2B	120.115	0.905	0.361196	-2.50557	0.0122255	0.156509	unchanged
	SLC4A7	374.725	-1.04857	0.419024	2.50242	0.0123348	0.157012	unchanged
	AGAP2	19.0368	-1.97702	0.789748	2.50335	0.0123023	0.157012	unchanged
	BAZ1A	106.454	-0.968855	0.387153	2.50251	0.0123315	0.157012	unchanged
	SNRPD1	2380.42	0.693114	0.277028	-2.50196	0.0123508	0.157012	unchanged
	PLIN5	21.5007	-1.99618	0.797205	2.50397	0.0122809	0.157012	unchanged
	YWHAB	2115.43	0.636139	0.254254	-2.50199	0.0123499	0.157012	unchanged
	RPL10	2719.24	0.863569	0.345099	-2.50238	0.012336	0.157012	unchanged
	IRF3	537.499	-0.796104	0.318361	2.50063	0.0123972	0.157446	unchanged
	TRIM32	722.293	0.734863	0.293956	-2.49991	0.0124226	0.157611	unchanged
	LOC105374497	6.61312	-4.57059	1.8289	2.49909	0.0124511	0.157817	unchanged
	VAV3	193.3	-0.816617	0.326952	2.49767	0.0125013	0.157839	unchanged
	CC2D1A	64.9153	-1.24316	0.497733	2.49764	0.0125023	0.157839	unchanged
	C19orf12	213.994	-0.93641	0.374839	2.49817	0.0124836	0.157839	unchanged
	C22orf39	301.006	0.738345	0.295498	-2.49864	0.0124669	0.157839	unchanged
	CENPH	82.2454	-1.28927	0.516646	2.49547	0.0125792	0.158498	unchanged
	GIGYF1	131.269	-1.15629	0.46335	2.49551	0.0125777	0.158498	unchanged
	ULBP3	20.323	2.08542	0.836036	-2.49442	0.0126164	0.158654	unchanged
	ZNF33B	93.7201	1.06981	0.428849	-2.49462	0.0126092	0.158654	unchanged
	LTBP4	332.58	-1.18403	0.474744	2.49403	0.0126302	0.158672	unchanged
	TMEM267	484.415	0.792587	0.318007	-2.49236	0.0126898	0.159184	unchanged
	OSTF1	15.4511	2.02552	0.812748	-2.49219	0.0126959	0.159184	unchanged
	MAEL	14.1646	2.52101	1.01248	-2.48994	0.0127764	0.160036	unchanged
	GPM6A	5.36823	5.08647	2.04391	-2.48859	0.012825	0.160376	unchanged
	HSD17B10	1117	0.687724	0.276362	-2.48849	0.0128285	0.160376	unchanged
	PDGFRL	265.358	-0.951224	0.382386	2.4876	0.0128608	0.160621	unchanged
	CORO1B	977.129	-0.73772	0.296682	2.48657	0.0128982	0.160932	unchanged
	ERBIN	353.651	-0.733095	0.294892	2.48598	0.0129196	0.161042	unchanged
	SFMBT1	140.682	-0.910605	0.366477	2.48475	0.0129641	0.161439	unchanged
	ABT1	1565.15	0.682833	0.274907	-2.48387	0.0129964	0.161684	unchanged
	NRIP1	18.2384	-2.17347	0.87558	2.48232	0.0130531	0.162231	unchanged
	ALDH1B1	1428.55	0.627427	0.253095	-2.47902	0.0131745	0.163581	unchanged
	BBX	309.934	0.866304	0.349559	-2.47828	0.0132018	0.163761	unchanged
	RPS24	2248.49	0.751022	0.303185	-2.47711	0.0132451	0.164139	unchanged
	DVL1	16.5049	-2.23806	0.90478	2.47359	0.0133763	0.164879	unchanged
	LOC105374815	74.6709	-1.27992	0.517472	2.47342	0.0133827	0.164879	unchanged
	FZD7	93.0398	-0.998531	0.403642	2.4738	0.0133683	0.164879	unchanged
	METTL21A	384.27	-0.69957	0.282912	2.47275	0.0134079	0.164879	unchanged
	DNAJB11	632.021	-0.782538	0.316237	2.47453	0.0133412	0.164879	unchanged
	CCNC	1249.99	0.85645	0.346139	-2.47429	0.01335	0.164879	unchanged
	SNRPD2	3453.34	0.769866	0.311314	-2.47296	0.0134	0.164879	unchanged
	MAPK12	177.375	0.810596	0.327734	-2.47334	0.0133857	0.164879	unchanged
	USP42	69.9513	-1.07699	0.436059	2.46982	0.0135182	0.165757	unchanged
	TXNRD1	1067.5	0.712387	0.288405	-2.47009	0.0135078	0.165757	unchanged
	TMEM30B	774.209	-0.892603	0.361322	2.47038	0.013497	0.165757	unchanged
	DPM3	303.653	1.1281	0.457085	-2.46803	0.013586	0.165814	unchanged
	NCK1-DT	43.3545	1.34911	0.546644	-2.46798	0.0135877	0.165814	unchanged
	TNFRSF1A	480.367	-0.712737	0.288686	2.4689	0.0135528	0.165814	unchanged
	RAB11B	178.487	-1.1554	0.468099	2.46827	0.0135768	0.165814	unchanged
	GEMIN7	500.464	0.880718	0.356771	-2.46858	0.0135649	0.165814	unchanged
	SLC17A5	340.104	-0.784523	0.317935	2.46756	0.0136038	0.165852	unchanged
	SLC35D1	311.37	0.757862	0.307376	-2.46559	0.0136789	0.166609	unchanged
	COX7B	1656.34	0.900551	0.365451	-2.46422	0.0137313	0.167088	unchanged
	TPI1	14553.7	0.749778	0.304551	-2.46191	0.0138198	0.168006	unchanged
	C6orf136	99.0559	-1.03377	0.420071	2.46095	0.013857	0.168297	unchanged
	PDE1A	176.178	-1.13173	0.460106	2.45972	0.0139047	0.168557	unchanged
	LINC00976	28.2947	-1.63119	0.663098	2.45995	0.0138955	0.168557	unchanged
	LINC02387	25.987	1.71238	0.696388	-2.45894	0.0139348	0.168728	unchanged
	WDR45	524.265	-0.704998	0.286739	2.45867	0.0139453	0.168728	unchanged
	PLEKHG5	20.683	-1.85761	0.755865	2.4576	0.013987	0.168913	unchanged
	SLC1A3	14.6408	2.49084	1.0135	-2.45765	0.0139849	0.168913	unchanged
	MACO1	51.4518	1.30436	0.531049	-2.45619	0.0140418	0.169297	unchanged
	MIR3659HG	6.04652	4.60125	1.87339	-2.4561	0.0140452	0.169297	unchanged
	SCYL2	599.722	-0.706039	0.287523	2.45559	0.0140652	0.169379	unchanged
	POLRMT	212.399	-1.11092	0.452555	2.45477	0.0140975	0.169608	unchanged
	MAFF	452.539	-2.80837	1.14455	2.45368	0.0141404	0.169804	unchanged
	ITGB1BP2	5.6663	-3.88295	1.58231	2.45398	0.0141286	0.169804	unchanged
	NACC1	81.4876	-1.1359	0.463265	2.45195	0.0142085	0.170462	unchanged
	COMMD8	822.264	0.784847	0.320145	-2.45153	0.0142249	0.170499	unchanged
	SLIRP	1506.53	0.924965	0.377396	-2.45091	0.0142495	0.170634	unchanged
	CTSL	327.474	0.761781	0.310899	-2.45026	0.0142755	0.170665	unchanged
	PTDSS2	72.0193	-1.17881	0.481159	2.44994	0.0142881	0.170665	unchanged
	CD99_1	17.4352	-2.49728	1.01937	2.44984	0.0142921	0.170665	unchanged
	TOMM7	498.476	0.802055	0.328202	-2.44378	0.0145343	0.173231	unchanged
	RND1	26.2905	-1.75153	0.716827	2.44345	0.0145477	0.173231	unchanged
	C19orf53	1500.61	0.658855	0.269596	-2.44386	0.014531	0.173231	unchanged
	MLLT11	883.714	-0.762182	0.312169	2.44157	0.0146234	0.173971	unchanged
	PRADC1	277.149	0.94557	0.387343	-2.44117	0.0146398	0.174004	unchanged
	CFAP206	42.5244	1.42495	0.583832	-2.44069	0.0146594	0.174075	unchanged
	KDM5B	1285.6	-0.782817	0.320869	2.43968	0.0147002	0.174397	unchanged
	SETD9	130.876	1.09965	0.450875	-2.43892	0.0147312	0.174468	unchanged
	PABPC1L	40.7207	-1.43605	0.588818	2.43887	0.0147334	0.174468	unchanged
	SELENOF	1740.47	0.722484	0.296372	-2.43776	0.0147785	0.174679	unchanged
	SLC3A2	4002.83	-0.677172	0.277766	2.43792	0.0147721	0.174679	unchanged
	SLC20A1	791.489	-0.669158	0.274804	2.43504	0.01489	0.175215	unchanged
	DGAT2	65.183	-1.46207	0.600475	2.43485	0.0148978	0.175215	unchanged
	DDIAS	325.549	0.820523	0.336866	-2.43575	0.0148608	0.175215	unchanged
	XPOT	2805.36	-0.62975	0.258599	2.43524	0.0148821	0.175215	unchanged
	JOSD2	143.599	0.908137	0.373005	-2.43465	0.0149061	0.175215	unchanged
	C1GALT1C1	406.947	-0.818691	0.336058	2.43616	0.0148441	0.175215	unchanged
	TMOD2	19.5298	2.0075	0.824973	-2.43341	0.0149574	0.175657	unchanged
	PIGG	227.751	0.820197	0.337215	-2.43227	0.0150047	0.17605	unchanged
	LOC105374785	8.34773	-2.84846	1.17198	2.43046	0.0150795	0.176604	unchanged
	ELF1	204.811	-0.817758	0.336452	2.43054	0.0150765	0.176604	unchanged
	ZCCHC17	545.05	0.693554	0.285929	-2.42561	0.0152826	0.177644	unchanged
	ARPC5	4375.2	0.587518	0.242178	-2.42597	0.0152673	0.177644	unchanged
	RBP1	9.18186	2.95807	1.21927	-2.4261	0.0152619	0.177644	unchanged
	FBXO25	33.1915	1.5474	0.637874	-2.42587	0.0152718	0.177644	unchanged
	PEX2	815.57	0.75183	0.310009	-2.42519	0.0153005	0.177644	unchanged
	TRIB1	26.4003	-1.59318	0.656575	2.4265	0.0152454	0.177644	unchanged
	UBXN1	729.711	-0.682737	0.281538	2.42503	0.0153072	0.177644	unchanged
	TRAF4	425.696	-0.953123	0.393001	2.42525	0.015298	0.177644	unchanged
	STAT3	846.408	0.670527	0.276179	-2.42787	0.0151877	0.177644	unchanged
	USP32	207.487	-0.904974	0.372784	2.42761	0.0151986	0.177644	unchanged
	SMIM15	881.257	-0.598578	0.24688	2.42457	0.0153266	0.17766	unchanged
	CUL4B	584.868	-0.650799	0.268444	2.42434	0.0153364	0.17766	unchanged
	IGSF8	262.036	-0.789961	0.325937	2.42366	0.0153649	0.177829	unchanged
	RHOQ	101.273	-0.929124	0.383777	2.421	0.0154778	0.178251	unchanged
	ZNF620	121.974	0.948799	0.391793	-2.42168	0.0154489	0.178251	unchanged
	KIAA1217	17.461	2.13669	0.882624	-2.42083	0.0154849	0.178251	unchanged
	ARRB2	538.271	-0.681744	0.28158	2.42114	0.015472	0.178251	unchanged
	SLC25A19	245.645	0.744179	0.30736	-2.4212	0.0154695	0.178251	unchanged
	APP	799.249	-0.77436	0.31978	2.42154	0.0154551	0.178251	unchanged
	ADGRL2	11.0561	-3.47044	1.43426	2.41967	0.0155346	0.178268	unchanged
	PPP1R14B	28.7238	1.56793	0.647956	-2.41981	0.0155285	0.178268	unchanged
	ABCC1	111.45	-0.93526	0.386471	2.42	0.0155205	0.178268	unchanged
	MAGT1	1064.09	0.693461	0.286614	-2.41949	0.0155422	0.178268	unchanged
	IRF1-AS1	6.32118	-4.54905	1.88148	2.4178	0.0156147	0.178776	unchanged
	HELZ	495.76	0.846254	0.350017	-2.41775	0.0156167	0.178776	unchanged
	TPGS2	1701.67	0.614826	0.254325	-2.41748	0.0156284	0.178776	unchanged
	SP2-AS1	27.5126	1.55535	0.644034	-2.41501	0.0157348	0.179833	unchanged
	CYCS	3903.46	0.685698	0.28402	-2.41426	0.0157674	0.180044	unchanged
	HSPD1	6314.51	0.701868	0.29076	-2.41391	0.0157823	0.180053	unchanged
	CCDC91	171.792	-0.846106	0.350579	2.41346	0.0158021	0.180118	unchanged
	ADAMTS4	18.581	-2.14116	0.887964	2.41132	0.0158951	0.180812	unchanged
	LAMTOR1	2127.8	0.665617	0.276192	-2.40998	0.0159535	0.180812	unchanged
	TGIF1	2102.46	-0.770124	0.319582	2.40978	0.0159619	0.180812	unchanged
	LSR	80.6425	-1.08338	0.449538	2.40999	0.015953	0.180812	unchanged
	COL6A2	31.5605	-1.77992	0.738293	2.41086	0.0159151	0.180812	unchanged
	MOSPD2	275.308	-0.832482	0.345443	2.4099	0.015957	0.180812	unchanged
	SLC25A43	102.831	-1.25446	0.520254	2.41124	0.0158982	0.180812	unchanged
	AMOTL1	11.5821	3.0952	1.28483	-2.40902	0.0159952	0.181029	unchanged
	TMEM120A	829.16	-0.832813	0.345879	2.40782	0.0160482	0.181468	unchanged
	FAM162A	1428.19	0.775053	0.321997	-2.40702	0.0160833	0.181704	unchanged
	EIF4EBP2	183.222	0.992265	0.412577	-2.40504	0.0161705	0.182528	unchanged
	NHLRC3	262.743	-0.707888	0.294459	2.40403	0.0162155	0.182875	unchanged
	ANO5	16.1274	-4.55102	1.89363	2.40334	0.0162461	0.183059	unchanged
	SLC1A4	130.485	-0.945766	0.393765	2.40185	0.0163122	0.183318	unchanged
	AIG1	111.796	0.937634	0.390374	-2.40189	0.0163107	0.183318	unchanged
	DMAC2	463.58	0.707992	0.294764	-2.4019	0.0163102	0.183318	unchanged
	TIMM10	378.584	0.940493	0.391699	-2.40106	0.0163476	0.183437	unchanged
	DLAT	1140.32	0.623396	0.259643	-2.40098	0.0163514	0.183437	unchanged
	LSM3	1199.83	0.673708	0.280825	-2.39903	0.0164384	0.183627	unchanged
	NSUN3	412.393	-0.71055	0.29606	2.40002	0.0163942	0.183627	unchanged
	MINCR	8.64521	3.27358	1.36457	-2.39899	0.0164402	0.183627	unchanged
	SLC22A18	195.873	-1.0882	0.453435	2.39991	0.0163992	0.183627	unchanged
	TMEM47	63.0822	-1.55752	0.649126	2.39941	0.0164214	0.183627	unchanged
	LETM2	13.0237	2.26898	0.946591	-2.397	0.0165298	0.184468	unchanged
	MRPL32	1096.35	0.754001	0.314665	-2.39621	0.0165658	0.184702	unchanged
	CSRP2	89.7975	1.27149	0.530694	-2.3959	0.0165797	0.184702	unchanged
	JUNB	735.659	-2.63082	1.09842	2.39509	0.0166163	0.184788	unchanged
	NEURL2	16.1778	-2.12348	0.886542	2.39524	0.0166094	0.184788	unchanged
	AURKAIP1	1800.61	0.587574	0.245376	-2.39459	0.016639	0.184879	unchanged
	SDF4	277.016	-1.14134	0.476828	2.39362	0.0166832	0.185209	unchanged
	HACE1	601.228	-0.8177	0.341845	2.39202	0.0167558	0.185545	unchanged
	NAA25	484.194	-0.713452	0.298266	2.392	0.0167569	0.185545	unchanged
	MRPS23	1450.43	0.718661	0.300428	-2.39212	0.0167512	0.185545	unchanged
	FKBP7	53.7373	1.25929	0.526785	-2.39051	0.0168249	0.185975	unchanged
	RCBTB2	179.306	1.06877	0.447056	-2.39069	0.0168166	0.185975	unchanged
	LOC124904469	13.129	-2.48326	1.03941	2.38912	0.0168889	0.186522	unchanged
	IRF2BPL	119.575	-1.16296	0.486841	2.38879	0.0169041	0.186528	unchanged
	BTN2A1	117.099	-1.01789	0.426246	2.38804	0.0169384	0.186746	unchanged
	SKA3	283.631	0.940807	0.394146	-2.38695	0.0169889	0.187142	unchanged
	PLEKHA4	94.3216	-0.988368	0.414281	2.38574	0.0170448	0.187596	unchanged
	C17orf75	323.851	0.776803	0.325731	-2.3848	0.0170884	0.187913	unchanged
	TRIM56	50.3386	-1.47162	0.617694	2.38244	0.0171983	0.188959	unchanged
	ASL	332.439	0.690286	0.289925	-2.38091	0.0172699	0.189421	unchanged
	TMEM64	163.277	0.896683	0.376584	-2.3811	0.0172611	0.189421	unchanged
	ELOC	1835.26	0.686973	0.288652	-2.37994	0.0173156	0.189759	unchanged
	CXCR4	174.4	-1	0.420267	2.37945	0.0173387	0.189849	unchanged
	DERA	927.097	0.691434	0.290831	-2.37744	0.0174332	0.190573	unchanged
	NUMBL	28.5242	-1.60465	0.674957	2.37741	0.0174345	0.190573	unchanged
	TWF2	600.114	-0.697213	0.293385	2.37644	0.0174804	0.190773	unchanged
	CPED1	26.5588	-2.51263	1.05733	2.3764	0.0174826	0.190773	unchanged
	C4orf3	1417.98	0.585304	0.246388	-2.37553	0.0175236	0.191057	unchanged
	ULK1	42.2573	-1.33995	0.564309	2.3745	0.017573	0.191273	unchanged
	ZNF429	80.5297	1.1132	0.468817	-2.37449	0.0175734	0.191273	unchanged
	G3BP1	3254.43	0.717106	0.302082	-2.37388	0.0176024	0.191427	unchanged
	FGB	19.9762	-2.38866	1.00643	2.37339	0.0176257	0.191516	unchanged
	COX5B	2592.57	0.756953	0.31907	-2.37237	0.0176742	0.191717	unchanged
	RUSC2	61.6635	-1.27118	0.5358	2.37249	0.0176687	0.191717	unchanged
	VAMP7	27.7669	1.65513	0.698142	-2.37077	0.0177512	0.19239	unchanged
	TESK1	25.3942	-1.53533	0.648188	2.36864	0.0178535	0.193143	unchanged
	PFN1	17009	0.57881	0.24439	-2.36838	0.017866	0.193143	unchanged
	LIF	92.2336	-1.00325	0.423522	2.36882	0.0178448	0.193143	unchanged
	ZNF702P	68.8084	1.0419	0.44042	-2.36571	0.0179958	0.194382	unchanged
	ATOSA	74.6162	1.10682	0.467952	-2.36524	0.0180186	0.194464	unchanged
	SH2D4A	498.888	0.774821	0.327678	-2.36458	0.0180505	0.194632	unchanged
	PSME3	3012.83	0.720038	0.304547	-2.36429	0.0180646	0.194632	unchanged
	ETFDH	554.005	-0.708389	0.299817	2.36274	0.0181404	0.195284	unchanged
	KLF7	25.0356	-1.90066	0.804771	2.36175	0.0181891	0.19548	unchanged
	SEC63	328.847	-0.717758	0.303885	2.36194	0.0181796	0.19548	unchanged
	CD83	111.312	0.899614	0.381003	-2.36117	0.0182172	0.195617	unchanged
	BCS1L	395.169	0.719065	0.304589	-2.36077	0.0182371	0.195666	unchanged
	METTL8	592.68	0.741679	0.314288	-2.35987	0.0182815	0.195674	unchanged
	MAB21L2	1227.04	-0.880293	0.372936	2.36044	0.0182532	0.195674	unchanged
	SWAP70	269.428	-0.785721	0.332958	2.35982	0.0182837	0.195674	unchanged
	UQCRHL	141.923	1.01685	0.431035	-2.3591	0.0183193	0.195891	unchanged
	SHISA3	142.866	-3.96463	1.68165	2.35759	0.0183941	0.195943	unchanged
	PBX2	89.9912	-0.996366	0.422654	2.3574	0.0184033	0.195943	unchanged
	ZNF696	12.5307	-2.26392	0.960486	2.35706	0.0184204	0.195943	unchanged
	ZNF33A	149.136	0.880602	0.37346	-2.35796	0.0183759	0.195943	unchanged
	HHEX	89.6527	-1.20895	0.512681	2.35809	0.0183693	0.195943	unchanged
	ADD3	350.094	0.694177	0.29448	-2.3573	0.0184086	0.195943	unchanged
	SIRT2	955.703	0.6777	0.287547	-2.35683	0.0184314	0.195943	unchanged
	GLI1	35.5571	-1.40728	0.597863	2.35385	0.0185803	0.197362	unchanged
	ZFAND5	226.109	-0.840638	0.35719	2.35347	0.0185989	0.197395	unchanged
	DYNLT2B	68.7427	1.20866	0.513642	-2.35312	0.0186168	0.197422	unchanged
	ATP5MC3	2550.37	0.765147	0.325211	-2.35277	0.018634	0.19744	unchanged
	LSP1P4	15.3287	2.38793	1.01616	-2.34996	0.0187754	0.198445	unchanged
	C11orf71	77.9088	1.03599	0.440817	-2.35017	0.018765	0.198445	unchanged
	ATXN2L	483.935	-0.810316	0.344816	2.35	0.0187735	0.198445	unchanged
	MEGF6	9.5542	2.96768	1.26314	-2.34944	0.0188015	0.198557	unchanged
	APBA3	124.408	-0.985297	0.419514	2.34867	0.0188408	0.198644	unchanged
	LOC100505874	134.954	1.01182	0.430759	-2.34893	0.0188273	0.198644	unchanged
	TRPM7	179.47	-0.832099	0.354383	2.34802	0.0188735	0.198824	unchanged
	IFIT1	1642.87	0.702597	0.299383	-2.34682	0.0189345	0.199303	unchanged
	RSU1	2164.4	0.791884	0.337659	-2.34522	0.0190158	0.199994	unchanged
	GMEB1	136.271	-0.886001	0.377879	2.34467	0.019044	0.200127	unchanged
	PLA2G15	267.94	-0.92576	0.394919	2.34417	0.0190693	0.200228	unchanged
	TWIST1	232.057	-0.824744	0.352056	2.34265	0.0191474	0.200882	unchanged
	NDUFS5	2273.95	0.671974	0.287052	-2.34095	0.019235	0.201636	unchanged
	RGS1	1282.07	-0.828524	0.354005	2.34043	0.0192615	0.201749	unchanged
	NAA38	671.741	0.78748	0.336639	-2.33925	0.0193227	0.202225	unchanged
	RPS10	90.1711	1.00458	0.429629	-2.33824	0.0193746	0.202602	unchanged
	TIMM13	784.511	0.650396	0.278231	-2.33761	0.0194075	0.202779	unchanged
	FRMPD2	13.5599	2.27789	0.975073	-2.33613	0.0194846	0.20342	unchanged
	LAYN	6.98828	-4.2745	1.83185	2.33343	0.0196254	0.204723	unchanged
	ZBTB8OS	310.786	0.725811	0.311199	-2.3323	0.0196847	0.205007	unchanged
	B3GALT9	54.6525	1.32224	0.56692	-2.33232	0.0196838	0.205007	unchanged
	MXD4	37.0645	1.39535	0.598472	-2.33153	0.0197256	0.205265	unchanged
	ADI1	1546.43	0.755707	0.324346	-2.32994	0.0198093	0.205968	unchanged
	HMMR	214.649	0.896563	0.384876	-2.32949	0.0198332	0.20605	unchanged
	ATP5MG	3410.46	0.7483	0.321357	-2.32856	0.0198823	0.206392	unchanged
	FGFRL1	33.9067	-1.4847	0.638041	2.32696	0.0199672	0.20677	unchanged
	APTX	645.46	0.600181	0.257885	-2.32732	0.0199481	0.20677	unchanged
	GMEB2	42.3203	-1.36136	0.585028	2.32701	0.0199648	0.20677	unchanged
	ITGB1BP1	728.998	0.68885	0.296115	-2.3263	0.0200028	0.206803	unchanged
	RHOBTB3	17.8886	-2.4769	1.06473	2.32632	0.0200014	0.206803	unchanged
	QDPR	184.02	0.818011	0.351774	-2.32539	0.0200512	0.206815	unchanged
	TMEM26	39.8568	-1.28966	0.554564	2.32554	0.020043	0.206815	unchanged
	EI24	542.974	0.727712	0.312945	-2.32537	0.0200524	0.206815	unchanged
	RBM24	5.64387	-4.45142	1.91509	2.3244	0.0201043	0.207139	unchanged
	GTF2A2	941.13	0.683945	0.294275	-2.32417	0.0201162	0.207139	unchanged
	MIX23	141.984	0.908274	0.390851	-2.32384	0.0201341	0.207156	unchanged
	DDHD2	202.182	-0.746174	0.321179	2.32323	0.0201666	0.207323	unchanged
	UQCC2	1487.31	0.802063	0.345687	-2.3202	0.0203301	0.208501	unchanged
	TBL2	607.585	-1.00016	0.431039	2.32034	0.0203224	0.208501	unchanged
	ZNF37BP	57.6054	-1.33367	0.574686	2.32069	0.0203033	0.208501	unchanged
	PROCA1	15.2413	-2.00293	0.863453	2.31968	0.0203583	0.208623	unchanged
	OASL	9.88655	2.7683	1.19363	-2.31924	0.0203821	0.208701	unchanged
	ITGB1	2258.18	-0.607757	0.262152	2.31834	0.0204308	0.209032	unchanged
	H4C8	18.0876	2.01277	0.868611	-2.31723	0.0204915	0.209485	unchanged
	IDH2	3189.52	-0.592876	0.255907	2.31676	0.0205169	0.209577	unchanged
	EXOC3	94.1083	-1.00214	0.432886	2.31501	0.0206122	0.210199	unchanged
	POLR2J	380.7	0.65245	0.281913	-2.31437	0.0206477	0.210199	unchanged
	MAP3K11	91.4851	-1.34202	0.57992	2.31414	0.02066	0.210199	unchanged
	ATG101	433.561	-0.660513	0.285422	2.31416	0.0206589	0.210199	unchanged
	NDUFA13	4162.05	0.654763	0.282926	-2.31426	0.0206535	0.210199	unchanged
	KLHL7-DT	44.1575	1.50689	0.651696	-2.31227	0.0207631	0.210431	unchanged
	TOP6BL	43.2601	-1.62216	0.701564	2.3122	0.0207664	0.210431	unchanged
	ATP6V0A2	76.8103	-1.28071	0.553823	2.31249	0.0207509	0.210431	unchanged
	ALDOC	364.365	-0.708638	0.306513	2.31193	0.0207815	0.210431	unchanged
	LONP1	362.202	-0.884224	0.382364	2.31252	0.0207492	0.210431	unchanged
	SEC23B	2279.37	-0.569776	0.246302	2.31332	0.0207049	0.210431	unchanged
	S100A1	309.085	0.893776	0.386696	-2.31131	0.0208157	0.21061	unchanged
	AMD1	497.503	0.868457	0.375833	-2.31075	0.0208464	0.210755	unchanged
	ELAVL1	353.24	-0.900116	0.389585	2.31045	0.0208635	0.210761	unchanged
	HMGN2	3319.01	0.705195	0.305451	-2.3087	0.0209603	0.211084	unchanged
	DCP1A	700.787	-0.594902	0.257714	2.30838	0.0209779	0.211084	unchanged
	USP15	975	0.644021	0.278867	-2.30942	0.0209201	0.211084	unchanged
	LINC01842	20.1098	1.92555	0.833921	-2.30903	0.0209422	0.211084	unchanged
	ZNF530	35.3494	1.4926	0.646602	-2.30838	0.020978	0.211084	unchanged
	PRKACB	128.496	0.924162	0.40051	-2.30746	0.0210291	0.211402	unchanged
	IER5L	20.8704	-2.03232	0.880853	2.30722	0.0210427	0.211402	unchanged
	SLC16A13	107.54	-0.947805	0.411066	2.30573	0.021126	0.211954	unchanged
	KAT14	167.346	0.840582	0.364576	-2.30564	0.0211307	0.211954	unchanged
	SLC39A3	817.326	-0.890511	0.386479	2.30417	0.0212134	0.212616	unchanged
	MICA	488.563	-0.746815	0.324192	2.30362	0.0212439	0.212755	unchanged
	ZNF610	25.2343	-1.59337	0.691893	2.30292	0.0212833	0.212983	unchanged
	PLD5	9.4971	3.02188	1.31256	-2.30229	0.021319	0.212992	unchanged
	ATG7	488.621	0.676705	0.293962	-2.30202	0.0213342	0.212992	unchanged
	KLRG1	44.0063	1.17745	0.51142	-2.30231	0.0213176	0.212992	unchanged
	COMMD9	408.569	0.781946	0.339899	-2.30052	0.0214185	0.213335	unchanged
	DLL4	10.8066	-2.51722	1.0941	2.30073	0.0214068	0.213335	unchanged
	TSC22D3	1373.56	-2.00576	0.871868	2.30053	0.0214182	0.213335	unchanged
	H2AC6	44.2411	1.26514	0.550324	-2.29891	0.0215101	0.21408	unchanged
	DDAH1	35.7954	-1.70437	0.741634	2.29812	0.0215548	0.214358	unchanged
	B4GALT1	511.415	-0.702421	0.305778	2.29716	0.0216099	0.214544	unchanged
	TLCD5	113.261	0.876119	0.381338	-2.29748	0.0215911	0.214544	unchanged
	FUT1	109.087	-2.41354	1.05078	2.29691	0.0216238	0.214544	unchanged
	SEPTIN9	229.954	0.83221	0.362435	-2.29616	0.0216667	0.214637	unchanged
	KMT2B	32.2968	-1.38699	0.604029	2.29624	0.0216623	0.214637	unchanged
	TATDN3	658.531	0.665802	0.290091	-2.29515	0.0217248	0.214714	unchanged
	PHLDA2	101.09	-1.2823	0.558771	2.29485	0.0217417	0.214714	unchanged
	DECR2	262.746	0.715194	0.311627	-2.29503	0.0217313	0.214714	unchanged
	RNFT1	346.883	-0.920478	0.401081	2.29499	0.0217335	0.214714	unchanged
	MRPL13	1468.8	0.810756	0.353429	-2.29397	0.0217921	0.215046	unchanged
	OSGIN1	30.8987	-1.50433	0.656042	2.29304	0.0218459	0.21541	unchanged
	TTC13	138.63	-1.02264	0.446156	2.2921	0.0218999	0.215776	unchanged
	URM1	423.634	0.7033	0.306922	-2.29146	0.021937	0.215975	unchanged
	DPH5	355.521	0.754775	0.32947	-2.29088	0.0219705	0.216139	unchanged
	SUCLG1	1014.69	0.704741	0.307693	-2.2904	0.0219981	0.216177	unchanged
	PSMA2	3545.89	0.658731	0.287646	-2.29008	0.0220168	0.216177	unchanged
	AFG2B	46.1848	-1.52118	0.664375	2.28964	0.022042	0.216177	unchanged
	TEX2	324.581	0.674516	0.294575	-2.2898	0.022033	0.216177	unchanged
	C7orf50	1103.15	0.600333	0.262286	-2.28885	0.0220882	0.216464	unchanged
	PLXNB3	19.7969	1.82776	0.798842	-2.28802	0.0221364	0.216771	unchanged
	S100A2	16.1094	-1.96633	0.860145	2.28604	0.0222517	0.217567	unchanged
	IRF2	272.857	-0.675756	0.295586	2.28616	0.0222449	0.217567	unchanged
	AP5M1	574.721	0.697487	0.305225	-2.28516	0.0223036	0.217908	unchanged
	IFRD1	188.241	-0.762695	0.333896	2.28423	0.022358	0.217939	unchanged
	C19orf48P	1042.72	0.703883	0.308079	-2.28475	0.0223278	0.217939	unchanged
	MTMR3	160.856	-0.885868	0.387797	2.28436	0.0223505	0.217939	unchanged
	FRY	22.7939	1.94246	0.850662	-2.28347	0.0224024	0.218206	unchanged
	SCN3A	73.2805	-1.2853	0.563082	2.28261	0.0224531	0.218367	unchanged
	ARL14EP	566.345	0.65962	0.288961	-2.28273	0.0224464	0.218367	unchanged
	TRAPPC5	625.234	0.742743	0.325534	-2.28162	0.022512	0.218774	unchanged
	BTN2A2	94.811	-0.994495	0.436101	2.28042	0.0225827	0.219294	unchanged
	TLCD2	9.43228	-2.8051	1.23084	2.27901	0.0226662	0.219938	unchanged
	LOC105375690	116.179	-0.94075	0.41295	2.27812	0.0227193	0.220286	unchanged
	SBDSP1	186.551	0.800918	0.351824	-2.27648	0.0228175	0.221071	unchanged
	LYRM1	690.816	0.703214	0.308988	-2.27586	0.0228542	0.22125	unchanged
	CNOT3	94.9131	-1.0022	0.440412	2.27559	0.0228706	0.22125	unchanged
	LRP8	38.1148	-1.36388	0.599579	2.27473	0.0229221	0.221351	unchanged
	LOXL3	75.8659	-0.963082	0.423381	2.27474	0.0229216	0.221351	unchanged
	COL23A1	12.2732	-2.34551	1.03133	2.27426	0.0229503	0.221351	unchanged
	PXN	299.799	-0.87592	0.385111	2.27446	0.0229382	0.221351	unchanged
	SNRPC	1798.57	0.616396	0.271151	-2.27325	0.0230108	0.22163	unchanged
	CDK5	490.696	0.635423	0.279528	-2.2732	0.0230139	0.22163	unchanged
	LINC02482	18.4914	1.91746	0.843902	-2.27214	0.0230783	0.221782	unchanged
	BRMS1L	472.147	0.65208	0.286997	-2.27208	0.0230817	0.221782	unchanged
	ZCCHC14	45.181	-1.3209	0.581275	2.27242	0.0230611	0.221782	unchanged
	ATE1	781.026	-0.597972	0.263382	2.27036	0.0231857	0.222614	unchanged
	LOC124900275	47.9813	-1.13064	0.498299	2.269	0.0232685	0.223241	unchanged
	FHIP1B	33.3768	-1.56888	0.691623	2.26841	0.0233045	0.223419	unchanged
	GTF2IP4	8.6261	-2.99762	1.32172	2.26797	0.0233311	0.223506	unchanged
	SLC29A1	1427.53	0.643913	0.283988	-2.26739	0.0233662	0.223508	unchanged
	EIF3K	1475.46	0.692162	0.305241	-2.26759	0.0233541	0.223508	unchanged
	SF3B1	2615.76	0.659523	0.290961	-2.2667	0.0234083	0.223743	unchanged
	EIF4G3	133.546	-1.09005	0.481218	2.26519	0.0235009	0.224461	unchanged
	CHCHD2	4994.05	0.751675	0.332091	-2.26346	0.0236075	0.225311	unchanged
	ABCA11P	44.6989	1.32315	0.584972	-2.2619	0.0237036	0.226059	unchanged
	APOO	318.006	0.729752	0.322774	-2.26088	0.0237668	0.226493	unchanged
	VPS13B-DT	7.02024	4.14152	1.83219	-2.26042	0.0237952	0.226595	unchanged
	SYNPO2	13.2687	2.8522	1.26202	-2.26002	0.0238198	0.22666	unchanged
	AGT	36.7474	-1.33614	0.591426	2.25919	0.0238716	0.226776	unchanged
	BAD	487.638	0.628375	0.27811	-2.25945	0.0238557	0.226776	unchanged
	LOC124907418	13.6569	2.24548	0.994026	-2.25897	0.0238851	0.226776	unchanged
	CFH	4915.96	0.571257	0.253029	-2.25768	0.0239657	0.227256	unchanged
	TAF1A-AS1	35.6599	1.39359	0.617316	-2.25749	0.0239773	0.227256	unchanged
	ACTG2	5.49289	4.82726	2.13879	-2.25701	0.0240074	0.227256	unchanged
	SENP6	266.121	-0.76201	0.337597	2.25716	0.0239983	0.227256	unchanged
	LRFN4	26.8767	-1.56541	0.693749	2.25645	0.0240423	0.227256	unchanged
	DOK4	81.918	1.17987	0.522825	-2.25672	0.0240257	0.227256	unchanged
	KIF15	232.306	-0.958282	0.424987	2.25485	0.0241429	0.227534	unchanged
	ROPN1L	5.8938	4.2579	1.88807	-2.25515	0.0241236	0.227534	unchanged
	SRP14	3207.88	0.684033	0.303263	-2.25557	0.0240973	0.227534	unchanged
	RASIP1	15.8953	-2.19654	0.974052	2.25505	0.0241303	0.227534	unchanged
	ART5	23.9156	-1.88167	0.834905	2.25375	0.0242119	0.228016	unchanged
	MSL3	124.941	0.841083	0.373326	-2.25294	0.0242627	0.228327	unchanged
	FBXO43	15.5268	-2.11063	0.93708	2.25234	0.0243005	0.228514	unchanged
	KICS2	266.852	0.743439	0.33016	-2.25176	0.0243377	0.228696	unchanged
	FSTL3	48.3683	-1.16292	0.516834	2.25008	0.0244439	0.229357	unchanged
	NECTIN2	367.368	-1.02336	0.454793	2.25016	0.0244387	0.229357	unchanged
	LSM6	512.717	0.662321	0.294464	-2.24924	0.0244971	0.22965	unchanged
	HAUS7	624.753	0.629777	0.280023	-2.24902	0.0245111	0.22965	unchanged
	RAD23B	347.299	0.745038	0.331374	-2.24833	0.0245552	0.229895	unchanged
	GATD3	1262.23	0.558456	0.248419	-2.24804	0.0245734	0.229897	unchanged
	CDK17	308.011	-0.846323	0.376664	2.24689	0.0246469	0.230247	unchanged
	CSNK1G2	60.2774	-1.23492	0.549545	2.24716	0.0246296	0.230247	unchanged
	ALDH9A1	1001.31	0.598951	0.266648	-2.24622	0.02469	0.230442	unchanged
	KDM5C	286.602	-0.710677	0.316419	2.246	0.0247037	0.230442	unchanged
	ATXN2	397.466	-0.681018	0.303294	2.24541	0.0247421	0.230509	unchanged
	PUS1	33.2748	-1.36433	0.607631	2.24533	0.024747	0.230509	unchanged
	ANKZF1	313.737	-0.690881	0.30797	2.24334	0.024875	0.231364	unchanged
	IPO4	377.978	0.780156	0.347722	-2.24362	0.0248569	0.231364	unchanged
	GET3	1435.52	0.615921	0.274606	-2.24292	0.0249017	0.231445	unchanged
	SLC39A4	93.4517	0.886772	0.395422	-2.2426	0.0249229	0.231474	unchanged
	TSC22D4	49.9066	-1.15168	0.513926	2.24094	0.0250299	0.23213	unchanged
	EFCAB11	119.003	0.840896	0.375232	-2.24101	0.0250257	0.23213	unchanged
	PKM	16338.2	0.623598	0.278417	-2.2398	0.025104	0.232587	unchanged
	XBP1	443.973	-1.02173	0.456209	2.23962	0.0251155	0.232587	unchanged
	IRAK2	34.2572	-1.37451	0.614075	2.23834	0.0251991	0.232855	unchanged
	ARMC8	528.646	0.647326	0.289136	-2.23883	0.0251672	0.232855	unchanged
	STXBP1	304.764	-0.819533	0.366119	2.23843	0.025193	0.232855	unchanged
	PAQR7	264.578	-0.945759	0.422655	2.23766	0.025243	0.233092	unchanged
	CACYBP	4983.95	0.556944	0.248997	-2.23675	0.0253025	0.233473	unchanged
	TSPAN13	27.3792	-1.74401	0.779925	2.23613	0.0253434	0.233682	unchanged
	DYRK1B	39.7122	1.2573	0.562382	-2.23567	0.0253733	0.233789	unchanged
	TUBB2B	12.3082	-2.34521	1.04945	2.2347	0.025437	0.234067	unchanged
	MAGEE1	84.0781	0.979032	0.438113	-2.23465	0.0254401	0.234067	unchanged
	RPS6KA5	56.8118	-1.17741	0.527023	2.23408	0.025478	0.234248	unchanged
	GPR89A	258.068	-0.732058	0.327729	2.23373	0.0255007	0.234278	unchanged
	DDX1	2486.7	0.588	0.263268	-2.23347	0.025518	0.234278	unchanged
	SLC35B3	139.683	0.826765	0.370378	-2.23222	0.0256003	0.234823	unchanged
	FAM50A	220.725	-0.79652	0.356862	2.23201	0.0256141	0.234823	unchanged
	ARL13B	383.874	-0.638374	0.286146	2.23093	0.0256855	0.23514	unchanged
	ZDHHC12	513.696	0.680644	0.305093	-2.23094	0.0256851	0.23514	unchanged
	SEC61A2	422.548	0.753745	0.337956	-2.23031	0.0257271	0.235353	unchanged
	CTDP1	19.2651	-1.71203	0.767917	2.22945	0.0257841	0.235538	unchanged
	FAM217B	390.312	0.648918	0.29106	-2.2295	0.0257807	0.235538	unchanged
	ADAMTSL4	68.2034	-1.26577	0.568234	2.22756	0.0259102	0.236448	unchanged
	HSPA13	1173.24	-0.700358	0.314429	2.2274	0.0259208	0.236448	unchanged
	ASB9	10.0705	3.24572	1.45757	-2.22679	0.0259611	0.236648	unchanged
	MYOM1	17.4262	-1.98425	0.891197	2.2265	0.0259807	0.236658	unchanged
	ZNF706	663.318	0.5895	0.26498	-2.2247	0.0261014	0.236914	unchanged
	BANF1	1804.62	0.572434	0.257301	-2.22477	0.026097	0.236914	unchanged
	PC	100.699	-0.948575	0.426276	2.22526	0.0260639	0.236914	unchanged
	TYMSOS	45.8154	1.24905	0.561222	-2.22559	0.026042	0.236914	unchanged
	RPS6KA3	156.879	-0.798297	0.358814	2.22482	0.0260934	0.236914	unchanged
	NFE2L1	664.326	-0.79199	0.356198	2.22346	0.0261851	0.237504	unchanged
	TXNDC17	1140.13	0.702933	0.316415	-2.22155	0.0263135	0.238378	unchanged
	POP4	766.504	0.616428	0.277571	-2.22079	0.026365	0.238378	unchanged
	IGFLR1	128.893	0.960852	0.43269	-2.22065	0.0263747	0.238378	unchanged
	NR1H2	807.344	-0.586689	0.26412	2.22129	0.0263311	0.238378	unchanged
	PPARA	64.6534	-1.05752	0.47614	2.22103	0.0263491	0.238378	unchanged
	RPL19	6570.9	0.720005	0.324276	-2.22035	0.0263952	0.238395	unchanged
	ZNF684	106.653	-0.999832	0.45048	2.21948	0.0264542	0.238759	unchanged
	GGA1	223.143	-0.732005	0.329952	2.21852	0.0265195	0.239181	unchanged
	FAU	2417.79	0.836886	0.377359	-2.21774	0.0265725	0.239489	unchanged
	SRC	87.1805	-0.965665	0.435903	2.21532	0.0267382	0.240813	unchanged
	PIKFYVE	145.66	-0.864284	0.390373	2.214	0.0268291	0.241071	unchanged
	GTF2H5	297.287	0.747919	0.337772	-2.21427	0.02681	0.241071	unchanged
	ZNF273	81.618	0.967608	0.437122	-2.21359	0.0268572	0.241071	unchanged
	RDM1	110.648	0.916006	0.413821	-2.21353	0.0268611	0.241071	unchanged
	ZNF114	206.856	-0.760596	0.343494	2.21429	0.0268087	0.241071	unchanged
	PAPSS1	1075.78	-0.595589	0.269154	2.21282	0.0269101	0.241342	unchanged
	SEM1	1031.32	0.585251	0.26465	-2.21141	0.0270072	0.24144	unchanged
	SLC25A22	145.941	-1.16963	0.528969	2.21115	0.0270256	0.24144	unchanged
	SAXO2	17.2948	1.96567	0.888548	-2.21223	0.026951	0.24144	unchanged
	MATCAP1	25.6234	-1.48173	0.670054	2.21136	0.027011	0.24144	unchanged
	AMZ2P1	186.293	0.750763	0.339477	-2.21153	0.0269994	0.24144	unchanged
	BCAM	259.182	-0.854655	0.386543	2.21102	0.0270343	0.24144	unchanged
	CDK5RAP2	305.021	-0.908853	0.411307	2.20967	0.0271279	0.242106	unchanged
	SPTAN1	448.589	-0.942904	0.427362	2.20633	0.0273606	0.243311	unchanged
	DCHS1	5.72298	-3.57541	1.62097	2.20573	0.0274032	0.243311	unchanged
	RHBDF1	29.9027	-1.41833	0.642984	2.20586	0.0273939	0.243311	unchanged
	ADGRE5	207.063	-0.755562	0.342391	2.20672	0.0273334	0.243311	unchanged
	NFKBID	16.881	-1.89149	0.857181	2.20663	0.0273396	0.243311	unchanged
	NINL	56.9339	-1.12911	0.511828	2.20604	0.0273814	0.243311	unchanged
	ZNF335	197.391	-0.900803	0.408424	2.20556	0.027415	0.243311	unchanged
	RANBP1	2136.18	0.599191	0.271518	-2.20682	0.0273266	0.243311	unchanged
	CHMP7	378.242	-0.710963	0.322511	2.20446	0.027492	0.243825	unchanged
	SP100	39.7726	1.55847	0.707151	-2.20387	0.0275333	0.243828	unchanged
	SLC35A5	228.341	0.749023	0.339911	-2.20358	0.0275537	0.243828	unchanged
	LOC105377407	18.754	1.76857	0.802667	-2.20337	0.0275686	0.243828	unchanged
	SYAP1	742.898	0.58079	0.263563	-2.20361	0.027552	0.243828	unchanged
	TMEM45A	706.928	0.675549	0.306818	-2.20179	0.0276799	0.244643	unchanged
	MRPS21	1554.28	0.629497	0.286045	-2.20069	0.0277579	0.244926	unchanged
	LMF2	464.686	-0.6519	0.296223	2.2007	0.027757	0.244926	unchanged
	PHKA1	85.9924	-0.958056	0.435375	2.20053	0.0277694	0.244926	unchanged
	SURF2	290.615	0.673179	0.306722	-2.19475	0.0281812	0.24834	unchanged
	TMEM19	325.661	0.637898	0.290673	-2.19456	0.0281953	0.24834	unchanged
	ENOSF1	224.215	0.701738	0.31987	-2.19382	0.0282481	0.248634	unchanged
	ARPC5L	202.856	-0.946937	0.431738	2.19331	0.0282847	0.248785	unchanged
	IMPACT	297.311	0.632655	0.288508	-2.19285	0.0283179	0.248906	unchanged
	SEPHS2	161.288	-1.02698	0.468436	2.19235	0.028354	0.249052	unchanged
	LINC02210	115.8	0.900366	0.410811	-2.19168	0.0284028	0.249309	unchanged
	PRRC2A	946.417	-0.807244	0.368411	2.19115	0.028441	0.249381	unchanged
	NDUFAB1	2698.86	0.673588	0.30743	-2.19103	0.02845	0.249381	unchanged
	RGS4	4.96177	3.56546	1.6277	-2.19049	0.0284884	0.249491	unchanged
	RABL2B	158.291	0.788702	0.360086	-2.19031	0.0285015	0.249491	unchanged
	TTC39B	214.888	-0.716666	0.327399	2.18897	0.0285991	0.250002	unchanged
	MEX3C	114.392	-0.799484	0.365195	2.1892	0.0285824	0.250002	unchanged
	LOC105375146	287.153	-0.913146	0.417385	2.18778	0.0286858	0.250248	unchanged
	PLPP6	130.643	0.807316	0.368999	-2.18786	0.0286801	0.250248	unchanged
	GPT2	118.983	-1.02747	0.46955	2.1882	0.0286553	0.250248	unchanged
	CCDC28B	470.455	0.621054	0.284214	-2.18516	0.0288771	0.251231	unchanged
	WWOX	79.2181	0.925749	0.423603	-2.18542	0.0288582	0.251231	unchanged
	DCXR	467.241	0.68408	0.31298	-2.1857	0.0288375	0.251231	unchanged
	PCYT1B	66.6986	-1.0265	0.469726	2.18531	0.0288661	0.251231	unchanged
	TICAM1	141.807	-0.901845	0.412767	2.18488	0.0288978	0.25124	unchanged
	NPPC	6.67813	-3.30261	1.51207	2.18416	0.0289502	0.251373	unchanged
	TFE3	79.3503	-1.00841	0.461738	2.18394	0.0289667	0.251373	unchanged
	TAF9B	763.287	0.644851	0.29528	-2.18387	0.0289721	0.251373	unchanged
	JPT1	944.147	0.78545	0.359714	-2.18354	0.0289961	0.251411	unchanged
	EHMT1	181.398	-0.814022	0.372868	2.18314	0.0290255	0.251495	unchanged
	CCNA2	1627.87	0.684971	0.313921	-2.18198	0.0291108	0.252063	unchanged
	PTBP1	966.552	-0.674957	0.309533	2.18057	0.0292153	0.252798	unchanged
	CTSA	862.746	-0.618817	0.283928	2.17948	0.0292957	0.253321	unchanged
	FANCM	171.078	0.807821	0.370969	-2.1776	0.0294361	0.254364	unchanged
	CLK1	106.548	-0.856879	0.393805	2.1759	0.029563	0.254824	unchanged
	SLC12A2-DT	121.005	0.890188	0.409169	-2.1756	0.0295853	0.254824	unchanged
	GOT1	2053.11	-0.539993	0.248209	2.17555	0.0295887	0.254824	unchanged
	PLCB3	39.854	-1.24722	0.573414	2.17507	0.0296246	0.254824	unchanged
	ZNF268	410.412	0.730689	0.335987	-2.17475	0.0296488	0.254824	unchanged
	ZNF581	400.926	-0.731589	0.336162	2.1763	0.029533	0.254824	unchanged
	ELMO2	522.986	0.774652	0.356148	-2.17509	0.0296236	0.254824	unchanged
	TSPEAR-AS2	19.6581	1.71634	0.789209	-2.17476	0.0296479	0.254824	unchanged
	YWHAQ	7322.88	0.627407	0.288655	-2.17355	0.0297387	0.255238	unchanged
	MIEN1	695.074	0.606169	0.278915	-2.17331	0.0297568	0.255238	unchanged
	SP2	239.91	-0.800362	0.368199	2.17372	0.0297262	0.255238	unchanged
	RPS26	2240.78	0.686838	0.316148	-2.17252	0.0298166	0.255579	unchanged
	PANK4	347.182	-0.644969	0.297238	2.16988	0.030016	0.255708	unchanged
	TMEM181	75.8216	-0.980274	0.451486	2.17122	0.0299149	0.255708	unchanged
	PBK	1640.46	0.623481	0.287311	-2.17006	0.0300025	0.255708	unchanged
	SERPINH1	2797.12	-0.623733	0.287282	2.17115	0.0299195	0.255708	unchanged
	ARHGAP11A	286.538	-0.788184	0.363105	2.17068	0.0299557	0.255708	unchanged
	CRABP1	32.3887	-4.29848	1.97986	2.1711	0.0299237	0.255708	unchanged
	DOCK6	43.1686	-1.30087	0.598974	2.17183	0.0298682	0.255708	unchanged
	RASSF2	61.8031	1.19312	0.549906	-2.16967	0.0300315	0.255708	unchanged
	SH3BP1	56.5331	-1.31031	0.60389	2.16978	0.0300235	0.255708	unchanged
	PSMD10	682.227	0.645227	0.297284	-2.1704	0.0299763	0.255708	unchanged
	COX6C	1442.9	0.670484	0.309079	-2.1693	0.03006	0.25578	unchanged
	POMGNT1	121.628	-0.824912	0.380491	2.16802	0.030157	0.256329	unchanged
	MARCHF3	156.454	0.792844	0.365761	-2.16766	0.0301847	0.256329	unchanged
	UNC5B	14.096	-2.01354	0.928816	2.16786	0.0301694	0.256329	unchanged
	LOC105369890	75.9893	-1.10035	0.507884	2.16654	0.0302701	0.256884	unchanged
	SH3KBP1	498.407	-1.01455	0.468346	2.16624	0.0302929	0.256907	unchanged
	SSR1	2578.44	0.559722	0.258503	-2.16525	0.0303689	0.257317	unchanged
	ZNF600	193.101	0.75153	0.347114	-2.16508	0.0303815	0.257317	unchanged
	DHCR7-DT	11.2765	2.37254	1.09605	-2.16463	0.0304163	0.257441	unchanged
	FBXO11	228.485	-0.669648	0.309483	2.16376	0.0304827	0.257663	unchanged
	RNF216P1	434.002	0.655601	0.302963	-2.16396	0.0304671	0.257663	unchanged
	APTR	70.7607	1.00604	0.465016	-2.16346	0.0305055	0.257685	unchanged
	MMP1	10.37	-2.25129	1.04077	2.16309	0.030534	0.257756	unchanged
	FBXW11	507.595	-0.669604	0.309605	2.16277	0.0305591	0.257797	unchanged
	COQ5	647.442	0.680608	0.31478	-2.16217	0.0306048	0.258013	unchanged
	TIMMDC1	1508.58	0.56591	0.261778	-2.16179	0.0306342	0.25809	unchanged
	ATP5PB	3906.33	0.721652	0.333956	-2.16092	0.0307016	0.258251	unchanged
	TRUB1	1288.73	0.566386	0.262155	-2.1605	0.0307341	0.258251	unchanged
	DYNC1H1	986.139	-0.811298	0.375467	2.16077	0.0307129	0.258251	unchanged
	GRIK1	8.05515	-4.33454	2.00613	2.16065	0.0307222	0.258251	unchanged
	GTF2E2	184.163	-0.866162	0.40096	2.16022	0.0307557	0.258263	unchanged
	CCDC184	21.1778	1.58812	0.735558	-2.15907	0.030845	0.258508	unchanged
	COG4	868.406	0.568903	0.263456	-2.15939	0.0308199	0.258508	unchanged
	BCL3	16.8664	-1.6804	0.7783	2.15906	0.0308455	0.258508	unchanged
	RHEBL1	137.327	-0.759605	0.351877	2.15873	0.0308714	0.258556	unchanged
	ABCA7	508.797	-0.857981	0.397505	2.15842	0.0308953	0.258587	unchanged
	GRINA	959.829	-0.727973	0.337348	2.15793	0.0309332	0.258734	unchanged
	HCFC2	81.2328	0.995973	0.461787	-2.15678	0.0310229	0.259315	unchanged
	LOXL2	442.647	-0.723092	0.335506	2.15523	0.031144	0.260158	unchanged
	ELL3	75.699	0.967146	0.449359	-2.15228	0.0313755	0.26192	unchanged
	EMP3	1394.3	-0.781986	0.363557	2.15093	0.0314815	0.262633	unchanged
	HAND2	24.2009	-1.59275	0.740748	2.15019	0.0315399	0.262949	unchanged
	TMC7	33.8469	-1.33531	0.6213	2.14922	0.0316174	0.263383	unchanged
	NORAD	319.221	-0.621867	0.289373	2.14902	0.0316331	0.263383	unchanged
	RMDN1	658.816	0.624851	0.290817	-2.1486	0.0316658	0.263484	unchanged
	TAPBP	1716.18	-0.628187	0.292521	2.1475	0.0317538	0.26353	unchanged
	AACS	188.315	-0.745276	0.347016	2.14767	0.03174	0.26353	unchanged
	MRPL54	370.067	0.767834	0.357531	-2.1476	0.0317453	0.26353	unchanged
	PGLS	220.534	0.670744	0.312231	-2.14823	0.0316957	0.26353	unchanged
	SMIM7	542.563	0.60471	0.281664	-2.14692	0.0317995	0.263738	unchanged
	ALG6	327.465	0.639796	0.298092	-2.14631	0.0318485	0.263973	unchanged
	AHCYL1	284.371	-0.650907	0.30333	2.14587	0.0318835	0.264092	unchanged
	A1CF	5.12347	-3.75909	1.75231	2.14522	0.031935	0.264347	unchanged
	ZBTB8B	13.5699	1.97828	0.922566	-2.14432	0.0320069	0.264771	unchanged
	MIR1915HG	324.648	-0.776714	0.36235	2.14354	0.0320694	0.265006	unchanged
	HCST	10.039	-2.19997	1.02637	2.14345	0.0320767	0.265006	unchanged
	CEP43	204.03	0.713499	0.332987	-2.14272	0.0321352	0.265318	unchanged
	SEMA4C	134.103	-0.794054	0.370745	2.14178	0.0322113	0.265432	unchanged
	ILRUN	177.274	-0.732797	0.342086	2.14214	0.032182	0.265432	unchanged
	LRWD1	447.407	-0.661082	0.308657	2.1418	0.0322092	0.265432	unchanged
	CEP164	88.9368	-0.967661	0.45187	2.14146	0.0322369	0.265471	unchanged
	METTL23	209.709	0.832782	0.389002	-2.14082	0.0322888	0.265728	unchanged
	CHPF	278.887	-0.767334	0.358603	2.13979	0.032372	0.265729	unchanged
	PIERCE1	69.33	1.01104	0.472449	-2.14	0.0323545	0.265729	unchanged
	TUBBP5	35.7462	1.27429	0.595499	-2.13987	0.0323655	0.265729	unchanged
	ZNF433-AS1	19.4602	1.7092	0.798501	-2.14052	0.0323132	0.265729	unchanged
	CRABP2	998.547	-0.790683	0.369752	2.13841	0.0324831	0.26647	unchanged
	MRS2	1347.65	0.654622	0.306258	-2.13749	0.0325584	0.266745	unchanged
	DCAKD	425.428	0.599674	0.280532	-2.13763	0.0325466	0.266745	unchanged
	CBX6	1295.35	-0.714577	0.334386	2.13698	0.0325995	0.266911	unchanged
	PSMB7	1322.23	0.618498	0.289485	-2.13655	0.0326348	0.267029	unchanged
	XRCC6	5742.25	0.589369	0.275892	-2.13623	0.0326609	0.267072	unchanged
	ELK3	107.71	0.852635	0.399188	-2.13593	0.0326855	0.267102	unchanged
	PHKB	629.819	0.570986	0.267455	-2.13488	0.0327707	0.267456	unchanged
	SLC39A11	208.507	0.718394	0.336471	-2.13508	0.0327541	0.267456	unchanged
	PPP2CA-DT	15.9278	1.80276	0.844702	-2.1342	0.0328267	0.267743	unchanged
	DUSP1	134.661	-0.919364	0.430861	2.13378	0.0328608	0.26778	unchanged
	ARL2BP	1334.13	0.584892	0.27413	-2.13363	0.0328732	0.26778	unchanged
	WDR35	163.928	-0.715722	0.335525	2.13314	0.032913	0.267934	unchanged
	ZNF708	83.8681	0.94755	0.444262	-2.13286	0.0329358	0.267949	unchanged
	SLC1A5	3156.45	-0.665628	0.312175	2.13223	0.0329882	0.268205	unchanged
	ZNF805	245.922	-0.732766	0.343866	2.13096	0.0330922	0.268879	unchanged
	RNF144B	15.8951	2.25195	1.0573	-2.12991	0.0331793	0.269416	unchanged
	LRRFIP1	231.246	-0.747557	0.35121	2.12852	0.0332944	0.270008	unchanged
	TXNRD2	57.2064	-0.981874	0.461243	2.12876	0.0332743	0.270008	unchanged
	KHDRBS1	379.416	-0.65714	0.308826	2.12786	0.0333483	0.270102	unchanged
	RBM45	146.823	0.796189	0.374145	-2.12802	0.0333351	0.270102	unchanged
	KDM4E	7.15312	3.26363	1.53553	-2.12541	0.0335524	0.271583	unchanged
	UQCC3	27.5723	1.63616	0.769956	-2.12501	0.0335858	0.271681	unchanged
	VGLL3	52.5038	-1.40772	0.66278	2.12396	0.0336731	0.272004	unchanged
	SAMD8	329.038	-0.744277	0.350386	2.12416	0.0336567	0.272004	unchanged
	TMEM191A	24.0022	1.5165	0.71406	-2.12377	0.0336894	0.272004	unchanged
	LOC107986015	46.7293	-1.27152	0.598893	2.12311	0.0337448	0.272107	unchanged
	NPM3	1121.57	0.657833	0.309821	-2.12327	0.0337313	0.272107	unchanged
	MORN2	59.599	1.16067	0.547017	-2.12182	0.0338531	0.272808	unchanged
	PCNA	1746.69	0.644377	0.303786	-2.12116	0.0339085	0.273083	unchanged
	LOC105370478	70.4546	1.15549	0.544826	-2.12085	0.0339343	0.273119	unchanged
	NOTCH2NLA	14.4976	-2.04631	0.965541	2.11934	0.0340621	0.273545	unchanged
	RNF168	481.334	-0.752569	0.355147	2.11903	0.0340876	0.273545	unchanged
	HSPA4L	1045.37	0.607055	0.286358	-2.11991	0.0340132	0.273545	unchanged
	CCNB1	4224.84	0.512851	0.241984	-2.11936	0.0340602	0.273545	unchanged
	ARID2	745.354	-0.612426	0.289072	2.11859	0.034125	0.273545	unchanged
	PRSS8	152.014	-1.17169	0.553088	2.11845	0.034137	0.273545	unchanged
	KMT5C	47.6524	-1.40643	0.663771	2.11885	0.0341029	0.273545	unchanged
	HSPG2	28.9947	-1.55822	0.736077	2.11692	0.0342666	0.273556	unchanged
	DCST1-AS1	14.2969	2.1903	1.03451	-2.11724	0.0342392	0.273556	unchanged
	TBCK	221.739	0.70951	0.33514	-2.11706	0.0342552	0.273556	unchanged
	PRKAR2B	41.976	-1.20475	0.568976	2.11739	0.0342264	0.273556	unchanged
	EP400	136.608	-0.987466	0.466383	2.11729	0.0342354	0.273556	unchanged
	DIAPH2	93.3629	-0.908799	0.429175	2.11755	0.0342134	0.273556	unchanged
	ILF2	9137.49	0.588531	0.278075	-2.11645	0.0343067	0.273705	unchanged
	ADK	732.337	0.619145	0.292626	-2.11582	0.0343599	0.273787	unchanged
	RBM3	1432.27	0.815748	0.385546	-2.11582	0.0343598	0.273787	unchanged
	HMGN1	1830.92	0.545075	0.25773	-2.11491	0.0344379	0.274238	unchanged
	MAP7D2	254.865	-0.922608	0.436521	2.11355	0.0345537	0.274989	unchanged
	RASGEF1B	48.8894	-3.68449	1.7441	2.11254	0.03464	0.275504	unchanged
	DLL3	167.681	-0.759815	0.359763	2.11199	0.0346875	0.27571	unchanged
	FLNB	336.382	-0.882188	0.417954	2.11073	0.0347954	0.276207	unchanged
	PPP3CC	72.0971	-1.33844	0.634181	2.11051	0.0348147	0.276207	unchanged
	DAD1	1841.22	0.628302	0.297633	-2.11099	0.0347729	0.276207	unchanged
	SEC61B	815.761	0.639375	0.303303	-2.10804	0.0350274	0.277722	unchanged
	CHMP6	230.087	0.656264	0.311414	-2.10737	0.0350859	0.277842	unchanged
	YJU2B	130.145	-0.75019	0.355952	2.10756	0.0350689	0.277842	unchanged
	SKIC8	1600.92	0.668441	0.317239	-2.10706	0.0351126	0.27788	unchanged
	GTF2I	193.138	-0.824775	0.391523	2.10658	0.035154	0.278036	unchanged
	NDUFB6	1562.8	0.636895	0.302405	-2.1061	0.0351956	0.278037	unchanged
	RTL8B	115.305	0.810027	0.384614	-2.10608	0.0351976	0.278037	unchanged
	GMFB	1655.42	0.611187	0.290453	-2.10426	0.0353562	0.278313	unchanged
	SNRNP25	592.393	0.722074	0.343162	-2.10418	0.0353631	0.278313	unchanged
	PKD1P6-NPIPP1	5.55216	-3.46708	1.64739	2.10459	0.0353266	0.278313	unchanged
	MRPL38	2049.47	0.525015	0.249445	-2.10474	0.0353142	0.278313	unchanged
	ISOC2	628.066	0.576317	0.2738	-2.10488	0.0353014	0.278313	unchanged
	MYL9	2466.2	0.784344	0.372744	-2.10424	0.0353573	0.278313	unchanged
	FHL3	176.101	-0.821356	0.390487	2.10341	0.0354296	0.278494	unchanged
	SLC18B1	857.166	-0.670357	0.31867	2.10361	0.0354124	0.278494	unchanged
	HOXB5	71.7018	-1.00532	0.478123	2.10263	0.0354978	0.278858	unchanged
	PCNP	4146.31	0.501953	0.238844	-2.10159	0.0355891	0.279404	unchanged
	MTHFD2L	109.408	0.826289	0.393379	-2.10049	0.0356858	0.27982	unchanged
	BRD2	1291.18	-0.678554	0.323037	2.10055	0.0356809	0.27982	unchanged
	CCPG1	28.0804	-1.38789	0.660909	2.09997	0.0357319	0.280009	unchanged
	TSN	2285.43	0.611116	0.291102	-2.09932	0.0357884	0.280269	unchanged
	ZNF217	1002.95	-0.529934	0.252459	2.09909	0.0358089	0.280269	unchanged
	CCT3	10151.2	0.550715	0.262463	-2.09826	0.0358824	0.28033	unchanged
	ABCB6	517.614	-0.613326	0.292264	2.09854	0.0358577	0.28033	unchanged
	GATB	437.108	0.633446	0.301867	-2.09843	0.0358672	0.28033	unchanged
	TXN	4180.56	0.599776	0.285911	-2.09777	0.0359255	0.280495	unchanged
	HS1BP3	295.176	0.66285	0.316068	-2.09718	0.035978	0.280734	unchanged
	SMIM8	300.625	0.650462	0.310272	-2.09642	0.0360447	0.280911	unchanged
	ZNF341	250.839	-0.995137	0.474633	2.09665	0.036025	0.280911	unchanged
	SEPTIN2	5117.4	0.50708	0.242089	-2.0946	0.0362063	0.281143	unchanged
	AHI1	101.582	-0.837409	0.399654	2.09534	0.036141	0.281143	unchanged
	PPME1	2414.78	-0.626961	0.299269	2.09497	0.0361734	0.281143	unchanged
	PCYT2	77.5068	-1.13932	0.543929	2.09461	0.0362054	0.281143	unchanged
	ASXL1	144.499	-0.728162	0.347593	2.09487	0.0361825	0.281143	unchanged
	PNPLA3	80.2031	-1.2056	0.575316	2.09554	0.0361231	0.281143	unchanged
	OGDHL	133.658	-0.958848	0.457934	2.09385	0.0362729	0.281319	unchanged
	BEX3	2181.52	0.537863	0.256851	-2.09406	0.0362542	0.281319	unchanged
	WBP4	213.966	-0.69239	0.330734	2.09349	0.0363051	0.281397	unchanged
	CDC6	1427	0.770722	0.368257	-2.09289	0.0363591	0.281645	unchanged
	BCL2L12	457.478	-0.820162	0.391958	2.09247	0.0363962	0.281762	unchanged
	TGIF2	162.207	-0.695916	0.332713	2.09164	0.0364707	0.282168	unchanged
	LOC124905721	16.3029	1.80692	0.864164	-2.09095	0.0365325	0.282476	unchanged
	DLGAP1	23.0566	-1.66302	0.795764	2.08984	0.036632	0.283073	unchanged
	THOC7	438.232	0.638387	0.305642	-2.08868	0.0367369	0.283713	unchanged
	PSMB1	1762.65	0.631434	0.302369	-2.08829	0.0367717	0.28381	unchanged
	TMEM98	5.35133	4.40269	2.10859	-2.08798	0.0367997	0.283855	unchanged
	EIF5B	395.429	-0.951346	0.455755	2.08741	0.0368513	0.28391	unchanged
	MRRF	267.111	0.690909	0.330951	-2.08765	0.0368296	0.28391	unchanged
	NRAV	320.895	0.609563	0.292093	-2.08688	0.036899	0.284107	unchanged
	TBXA2R	38.9692	1.24063	0.594612	-2.08646	0.0369373	0.28423	unchanged
	LOC107986852	22.4491	1.47458	0.70695	-2.08584	0.0369932	0.284406	unchanged
	MIR23AHG	6.58661	-3.1441	1.50745	2.08571	0.0370046	0.284406	unchanged
	JAGN1	957.576	0.643816	0.308779	-2.08504	0.037066	0.284707	unchanged
	PCBP1	1519.53	-0.598083	0.287071	2.0834	0.037215	0.285233	unchanged
	ANO3	639.357	-0.633012	0.303809	2.08359	0.0371979	0.285233	unchanged
	HMBS	1033.77	0.602476	0.289107	-2.08392	0.0371673	0.285233	unchanged
	C12orf60	41.0213	1.19111	0.571741	-2.0833	0.0372237	0.285233	unchanged
	CHST14	63.4415	0.941732	0.452161	-2.08274	0.0372753	0.285458	unchanged
	GFOD3P	44.1808	-1.11916	0.537929	2.0805	0.0374794	0.286031	unchanged
	SPRY4	590.619	-0.885446	0.425542	2.08075	0.0374569	0.286031	unchanged
	LOC107986575	13.2083	-1.85446	0.891377	2.08045	0.0374844	0.286031	unchanged
	COLGALT1	809.895	-0.625031	0.300338	2.08109	0.0374252	0.286031	unchanged
	CHRNA4	19.4461	-1.60684	0.772047	2.08127	0.0374093	0.286031	unchanged
	PHF5A	1145.96	0.640135	0.307547	-2.08142	0.0373954	0.286031	unchanged
	RBKS	46.6065	1.0482	0.504352	-2.07831	0.0376808	0.287168	unchanged
	SLC20A2	111.426	-0.810654	0.390131	2.0779	0.0377182	0.287168	unchanged
	PRXL2A	691.639	-0.574437	0.27641	2.07821	0.0376905	0.287168	unchanged
	CD320	1406.77	0.551415	0.265378	-2.07785	0.0377232	0.287168	unchanged
	TRIM6	60.5289	0.994951	0.478913	-2.07752	0.0377536	0.287228	unchanged
	C6orf226	37.5829	1.32592	0.638358	-2.07708	0.0377941	0.287365	unchanged
	ZNF646	103.011	-0.985401	0.47491	2.07492	0.0379941	0.288714	unchanged
	GPC1	81.5979	-0.879088	0.424354	2.07159	0.0383034	0.290096	unchanged
	UQCC5	99.9401	0.959319	0.462939	-2.07224	0.0382434	0.290096	unchanged
	ZNF385A	338.132	0.67119	0.32395	-2.07189	0.0382755	0.290096	unchanged
	SCARB1	693.191	-0.74388	0.359102	2.0715	0.038312	0.290096	unchanged
	SUGP2	605.686	-0.715199	0.345239	2.07161	0.038302	0.290096	unchanged
	MOSPD1	343.249	0.635151	0.306596	-2.07162	0.0383007	0.290096	unchanged
	DDRGK1	124.145	-1.04983	0.506898	2.07109	0.0383503	0.290214	unchanged
	B4GALT5	142.651	-0.717783	0.346623	2.07079	0.0383787	0.290257	unchanged
	ANXA2P2	8.76838	-3.03257	1.46522	2.0697	0.0384805	0.290701	unchanged
	SVIL-AS1	113.575	0.82694	0.399551	-2.06967	0.0384829	0.290701	unchanged
	ERI3	778.753	0.641589	0.310081	-2.0691	0.0385369	0.290937	unchanged
	UBE2Q1	80.8223	-1.00752	0.487047	2.06862	0.0385816	0.291104	unchanged
	CNNM2	59.1376	-1.15034	0.556731	2.06624	0.038806	0.292451	unchanged
	SCML1	36.0395	1.54945	0.749883	-2.06626	0.0388038	0.292451	unchanged
	SLC37A1	33.2134	-1.2463	0.603263	2.06593	0.0388353	0.2925	unchanged
	SLC39A6	731	-0.553714	0.268158	2.06488	0.0389341	0.293071	unchanged
	TSPAN5	10.701	2.25097	1.09042	-2.06431	0.0389886	0.293136	unchanged
	ZNF384	33.0222	-1.25848	0.609615	2.06439	0.0389807	0.293136	unchanged
	MCU	123.137	-0.976649	0.47325	2.06371	0.0390457	0.293377	unchanged
	TCN2	6.97237	-2.99891	1.45332	2.06349	0.0390664	0.293377	unchanged
	TRA2A	771.234	0.687239	0.333179	-2.06267	0.0391438	0.293613	unchanged
	FUBP3	379.088	-0.718064	0.348084	2.0629	0.0391219	0.293613	unchanged
	ZNF330	177.699	-0.723188	0.350794	2.06157	0.0392485	0.293779	unchanged
	RAB24	131.581	-0.83018	0.402806	2.06099	0.0393038	0.293779	unchanged
	CIAO2A	1411.93	0.648061	0.314416	-2.06116	0.0392882	0.293779	unchanged
	OR1F1	20.224	-1.69342	0.821594	2.06114	0.0392901	0.293779	unchanged
	HLCS	240.863	-0.665813	0.323044	2.06106	0.0392976	0.293779	unchanged
	SLC25A5	12528.3	0.654082	0.31726	-2.06166	0.0392402	0.293779	unchanged
	TSC22D1	1713.55	0.601733	0.292033	-2.0605	0.0393508	0.29381	unchanged
	FSCN2	5.91987	-4.01675	1.94943	2.06047	0.0393539	0.29381	unchanged
	FOXO4	36.9001	-1.18549	0.575572	2.05966	0.0394307	0.294212	unchanged
	MEF2C	31.4735	2.22205	1.07941	-2.05858	0.0395349	0.294363	unchanged
	TIGD5	11.3203	-2.06768	1.00461	2.0582	0.0395713	0.294363	unchanged
	ELOVL3	108.375	0.815278	0.395952	-2.05903	0.0394915	0.294363	unchanged
	MED17	208.361	-0.903513	0.439017	2.05803	0.0395868	0.294363	unchanged
	RAB3A	175.075	0.721093	0.350284	-2.05859	0.0395331	0.294363	unchanged
	PIM3	94.2998	-0.949238	0.46124	2.05801	0.0395891	0.294363	unchanged
	MGST2	108.939	0.838928	0.407858	-2.05691	0.0396946	0.294585	unchanged
	CRY1	741.716	-0.577501	0.280704	2.05733	0.0396547	0.294585	unchanged
	KRT10	27.3692	1.45668	0.708245	-2.05674	0.039711	0.294585	unchanged
	LINC00662	77.1053	0.919792	0.447198	-2.05679	0.0397063	0.294585	unchanged
	HCG15	10.469	2.34217	1.13915	-2.05607	0.0397756	0.294893	unchanged
	PDE4D	1237.71	-0.511591	0.248861	2.05573	0.0398088	0.294968	unchanged
	PIGM	354.874	0.628882	0.306209	-2.05377	0.039998	0.295856	unchanged
	MNT	53.404	-0.984458	0.479243	2.05419	0.0399571	0.295856	unchanged
	ZNF280B	649.95	-0.583046	0.283863	2.05397	0.0399787	0.295856	unchanged
	SLC12A2	459.341	-0.637272	0.310387	2.05315	0.0400577	0.296126	unchanged
	RAB11FIP4	79.5584	-1.0287	0.501166	2.05261	0.0401104	0.296344	unchanged
	UPF3B	186.68	-0.953153	0.464435	2.05229	0.0401419	0.296405	unchanged
	ESCO2	603.436	0.692297	0.337391	-2.05191	0.0401782	0.296503	unchanged
	PLAT	5.18541	-3.02863	1.47703	2.05049	0.0403169	0.297009	unchanged
	MOB3B	33.386	-1.50377	0.733367	2.0505	0.0403157	0.297009	unchanged
	MICU1	850.238	-0.573709	0.279824	2.05025	0.0403404	0.297009	unchanged
	STIM1	97.8199	-0.833097	0.406386	2.05002	0.0403629	0.297009	unchanged
	ZNF296	61.4792	1.0746	0.524111	-2.05034	0.0403317	0.297009	unchanged
	RELL1	700.223	0.69548	0.339347	-2.04946	0.0404168	0.297234	unchanged
	MAFG	50.7696	-1.05926	0.517073	2.04858	0.0405036	0.297701	unchanged
	MRPL51	2346.31	0.572154	0.279393	-2.04785	0.0405748	0.298054	unchanged
	BLOC1S3	340.163	-0.756091	0.36938	2.04692	0.040666	0.298552	unchanged
	IGF1R	113.649	-0.988085	0.482798	2.04658	0.0406994	0.298625	unchanged
	ABHD14B	138.93	0.799158	0.390598	-2.04599	0.0407577	0.298882	unchanged
	MOCS2-DT	49.647	1.06483	0.520516	-2.04573	0.0407834	0.298899	unchanged
	PRRC2C	364.344	-0.833031	0.407481	2.04434	0.0409196	0.299554	unchanged
	CCDC124	1030.38	0.619969	0.303247	-2.04443	0.0409107	0.299554	unchanged
	EHD3	70.7194	0.970133	0.47465	-2.04389	0.0409645	0.299711	unchanged
	DMTF1-AS1	12.199	2.17367	1.06379	-2.04333	0.0410196	0.299941	unchanged
	DGKH	64.3677	-0.905731	0.443425	2.04258	0.0410942	0.299941	unchanged
	PDCD6IPP2	42.1122	1.10081	0.538984	-2.04239	0.0411131	0.299941	unchanged
	IFT140	191.825	-0.829892	0.406334	2.04239	0.0411132	0.299941	unchanged
	APOBEC3C	2074.96	0.575439	0.281717	-2.04261	0.0410908	0.299941	unchanged
	TMEM258	789.728	0.654636	0.320599	-2.04191	0.04116	0.300111	unchanged
	ZNF56P	8.7705	2.39708	1.17413	-2.04157	0.0411939	0.300187	unchanged
	ERH	2336.07	0.586538	0.287542	-2.03983	0.041367	0.301277	unchanged
	VBP1	2068.22	0.596515	0.292538	-2.0391	0.0414402	0.301638	unchanged
	IFT56	91.2015	0.97885	0.480174	-2.03853	0.0414969	0.30188	unchanged
	AP2A2	342.97	-0.647381	0.317794	2.03711	0.0416389	0.30274	unchanged
	HYOU1	1072.31	-0.727313	0.357151	2.03643	0.0417074	0.303066	unchanged
	ESF1	463.752	-0.714639	0.351091	2.03548	0.0418025	0.303584	unchanged
	MRPL49	2594.6	0.562329	0.276397	-2.0345	0.0419016	0.303787	unchanged
	ING4	70.6892	0.904774	0.444643	-2.03483	0.0418676	0.303787	unchanged
	PREX1	17.5458	-1.5517	0.762609	2.03473	0.0418785	0.303787	unchanged
	KLHL20	374.248	0.595532	0.292865	-2.03347	0.0420048	0.304362	unchanged
	IPP	249.354	0.67118	0.330454	-2.03109	0.0422462	0.305234	unchanged
	SPRTN	396.273	0.558783	0.275041	-2.03163	0.0421907	0.305234	unchanged
	TRIM2	126.008	0.773003	0.380473	-2.03169	0.0421851	0.305234	unchanged
	AMACR	30.6992	1.25024	0.615688	-2.03063	0.0422922	0.305234	unchanged
	LINC02334	28.3505	-1.49173	0.734493	2.03096	0.0422586	0.305234	unchanged
	FKBP1A	2489.08	0.472458	0.232662	-2.03066	0.0422893	0.305234	unchanged
	MCTS1	384.944	0.671968	0.330828	-2.03117	0.0422377	0.305234	unchanged
	HIP1	192.992	-0.886392	0.436634	2.03005	0.042351	0.305314	unchanged
	SDC4	610.364	-0.705939	0.347743	2.03006	0.0423508	0.305314	unchanged
	SLC7A2	210.316	-0.700595	0.345385	2.02845	0.0425146	0.306321	unchanged
	NFE2L2	958.05	-0.589221	0.290668	2.02713	0.0426492	0.306436	unchanged
	RCN1	1636.04	-0.473446	0.233526	2.02738	0.0426236	0.306436	unchanged
	ISM2	46.7521	-1.1904	0.587014	2.02789	0.0425716	0.306436	unchanged
	ZNF407-AS1	124.908	0.861593	0.425034	-2.02712	0.0426504	0.306436	unchanged
	BRD4	359.788	-0.687561	0.3391	2.02761	0.0426001	0.306436	unchanged
	ZNF830	195.027	-0.667305	0.329229	2.02687	0.0426754	0.306443	unchanged
	BCL6	12.0735	-2.22643	1.09896	2.02593	0.0427719	0.306448	unchanged
	SPNS1	255.623	-0.885258	0.436925	2.02611	0.0427535	0.306448	unchanged
	LOC124905005	6.57182	-2.53498	1.25087	2.02657	0.0427065	0.306448	unchanged
	IL17RA	18.9653	-1.62854	0.803806	2.02604	0.0427611	0.306448	unchanged
	PIGF	154.056	0.74015	0.36547	-2.0252	0.0428465	0.306468	unchanged
	MSMO1	3341.11	-0.883461	0.436134	2.02566	0.0427993	0.306468	unchanged
	POLR3D	150.479	-0.813845	0.401816	2.02542	0.0428244	0.306468	unchanged
	HDGF	613.527	-0.545972	0.26973	2.02414	0.0429554	0.306559	unchanged
	HIGD1A	7502.23	0.595146	0.294077	-2.02378	0.0429933	0.306559	unchanged
	CTSC	738.99	-0.544671	0.269067	2.02429	0.0429402	0.306559	unchanged
	FLYWCH1	62.6955	-1.3193	0.65193	2.02368	0.0430031	0.306559	unchanged
	BST2	3952.27	0.53629	0.2649	-2.0245	0.0429187	0.306559	unchanged
	TOMM22	2038.08	0.708802	0.350092	-2.02462	0.0429066	0.306559	unchanged
	TMEM9	3195.35	0.589049	0.291119	-2.0234	0.0430321	0.306594	unchanged
	ZC3H6	17.2451	-1.87126	0.925238	2.02246	0.0431286	0.306974	unchanged
	AGO2	250.085	-0.641524	0.317207	2.02242	0.0431333	0.306974	unchanged
	PTP4A2	1952.79	-0.559421	0.276733	2.02152	0.0432258	0.307171	unchanged
	SRSF12	149.305	-0.89944	0.444933	2.02152	0.0432263	0.307171	unchanged
	LOC101929128	50.7556	-1.29659	0.641417	2.02145	0.0432331	0.307171	unchanged
	DUSP19	33.9575	1.19303	0.590472	-2.02046	0.0433355	0.307728	unchanged
	KMT5B	204.043	-0.64903	0.321517	2.01865	0.0435237	0.308893	unchanged
	CKB	649.793	-0.516846	0.256085	2.01826	0.0435639	0.309007	unchanged
	COX11	883.344	0.619807	0.307172	-2.01778	0.0436139	0.30919	unchanged
	USP22	251.006	-0.676193	0.33521	2.01722	0.0436725	0.309262	unchanged
	DPY19L3-DT	16.3298	1.72973	0.857423	-2.01736	0.0436581	0.309262	unchanged
	TMEM117	16.3838	1.80462	0.894906	-2.01655	0.0437423	0.309585	unchanged
	RNF170	372.162	0.611837	0.303614	-2.01518	0.0438859	0.310429	unchanged
	MANBAL	645.703	0.526265	0.261205	-2.01476	0.0439301	0.310571	unchanged
	CCDC80	45.9798	-1.34813	0.669422	2.01387	0.0440229	0.311055	unchanged
	AK2	1944.61	0.513459	0.254994	-2.01361	0.0440505	0.311077	unchanged
	GRHL3	18.0307	1.74495	0.866845	-2.01299	0.0441153	0.311192	unchanged
	C2orf88	15.091	2.05573	1.02112	-2.01322	0.0440919	0.311192	unchanged
	GLIPR2	196.484	0.678973	0.33736	-2.01261	0.044156	0.311307	unchanged
	ZNHIT3	491.037	0.595329	0.295912	-2.01184	0.0442363	0.311701	unchanged
	ANXA5	1229.52	-0.6124	0.304433	2.01161	0.0442609	0.311703	unchanged
	ADCY3	45.0075	-1.10019	0.54716	2.01073	0.0443541	0.312187	unchanged
	TMEM100	21.3619	1.55912	0.77573	-2.00987	0.0444446	0.312652	unchanged
	NAA10	602.044	0.565054	0.281221	-2.00929	0.0445067	0.312917	unchanged
	H3C10	45.423	1.02508	0.510284	-2.00884	0.0445544	0.313004	unchanged
	DCAF13	2657.14	-0.591292	0.294364	2.00871	0.044568	0.313004	unchanged
	C1orf122	148.292	0.83129	0.414214	-2.00691	0.0447593	0.313928	unchanged
	PATJ	164.595	-0.81859	0.408035	2.00618	0.0448372	0.313928	unchanged
	NDUFB5	2619.03	0.662776	0.33022	-2.00707	0.0447417	0.313928	unchanged
	HINT1	3181.11	0.647884	0.322959	-2.00609	0.0448469	0.313928	unchanged
	FIS1	323.854	0.648652	0.323241	-2.00672	0.0447799	0.313928	unchanged
	PLAA	584.542	-0.512471	0.255414	2.00644	0.0448098	0.313928	unchanged
	FHL1	273.281	-0.722526	0.360296	2.00537	0.0449235	0.314292	unchanged
	LARS1	2134.66	-0.502726	0.250799	2.0045	0.0450164	0.31477	unchanged
	FOCAD	647.86	0.561473	0.280175	-2.00401	0.0450692	0.314795	unchanged
	DSN1	602.932	0.628071	0.313405	-2.00403	0.0450673	0.314795	unchanged
	HS2ST1	358.938	0.638636	0.318731	-2.00369	0.0451037	0.314817	unchanged
	HMGXB3	261.304	-0.703902	0.351413	2.00306	0.0451707	0.314817	unchanged
	CHPF2	341.219	-0.656646	0.327818	2.00308	0.0451689	0.314817	unchanged
	SMARCE1	2287.39	0.540545	0.269853	-2.00311	0.0451653	0.314817	unchanged
	SLC22A5	73.7549	-0.904054	0.45145	2.00256	0.045225	0.315024	unchanged
	CHAF1B	398.845	0.64125	0.32026	-2.00228	0.0452548	0.315059	unchanged
	ZNF75A	38.3377	-1.2362	0.617585	2.00167	0.0453203	0.315233	unchanged
	POLR2I	613.619	0.633683	0.316663	-2.00113	0.0453784	0.315233	unchanged
	SH3BGR	41.3377	1.53615	0.76759	-2.00127	0.0453638	0.315233	unchanged
	SSR4	1478.17	0.717548	0.358559	-2.0012	0.0453711	0.315233	unchanged
	TMEM35B	864.45	0.575876	0.287842	-2.00067	0.0454279	0.315406	unchanged
	SLC9A5	21.7163	-1.6072	0.803742	1.99964	0.045539	0.316005	unchanged
	FDFT1	5393.89	-0.792105	0.396233	1.99909	0.0455987	0.31622	unchanged
	SAAL1	515.734	0.599193	0.299761	-1.9989	0.0456193	0.31622	unchanged
	QSOX1	740.451	-0.633294	0.317283	1.99599	0.0459346	0.317758	unchanged
	HPSE	6.45177	2.8458	1.4258	-1.99594	0.0459406	0.317758	unchanged
	PRICKLE1	9.29703	-2.19322	1.09884	1.99594	0.0459404	0.317758	unchanged
	MYO9B	25.3419	-1.33913	0.670808	1.99629	0.0459024	0.317758	unchanged
	NOL9	255.443	-0.657547	0.329593	1.99503	0.0460398	0.317874	unchanged
	FAM114A2	310.675	0.577353	0.289418	-1.99487	0.0460569	0.317874	unchanged
	NIPSNAP3A	163.848	0.719999	0.360897	-1.99502	0.0460404	0.317874	unchanged
	GSEC	19.4941	1.57288	0.788391	-1.99505	0.0460371	0.317874	unchanged
	HERPUD1	3425.02	-0.536619	0.269063	1.9944	0.0461081	0.318056	unchanged
	CA14	644.223	-0.542081	0.271933	1.99344	0.0462138	0.318112	unchanged
	COMMD4	752.306	0.587773	0.294904	-1.9931	0.0462506	0.318112	unchanged
	MRPS34	1118.82	0.481956	0.241705	-1.99398	0.0461544	0.318112	unchanged
	PRPSAP1	973.143	0.587844	0.29496	-1.99296	0.0462654	0.318112	unchanged
	CSNK1D	399.626	-0.606988	0.304555	1.99303	0.0462583	0.318112	unchanged
	TRMT1	583.376	-0.534287	0.267993	1.99366	0.0461896	0.318112	unchanged
	ZNF789	34.0022	1.20774	0.606278	-1.99205	0.0463656	0.318352	unchanged
	EED	709.075	0.617353	0.309897	-1.99212	0.0463577	0.318352	unchanged
	NDUFV2	3089.59	0.564846	0.283562	-1.99196	0.046375	0.318352	unchanged
	SDHC	2670.57	0.613915	0.308465	-1.99023	0.0465658	0.31862	unchanged
	RMND5A	1213.22	-0.6508	0.326921	1.9907	0.0465143	0.31862	unchanged
	NPAS2	14.0748	-1.9381	0.974373	1.98907	0.0466931	0.31862	unchanged
	CHCHD5	195.276	0.699389	0.351654	-1.98886	0.0467169	0.31862	unchanged
	ALS2CL	18.1652	-1.46757	0.737543	1.9898	0.0466127	0.31862	unchanged
	SLC25A20	123.698	0.724609	0.36441	-1.98844	0.0467628	0.31862	unchanged
	SHOX2	216.837	-0.711448	0.35777	1.98856	0.0467493	0.31862	unchanged
	KLHL24	511.456	-0.623327	0.313374	1.98908	0.0466924	0.31862	unchanged
	ZCCHC9	249.251	0.640293	0.321639	-1.99072	0.046512	0.31862	unchanged
	RBM33-DT	20.5088	1.53688	0.772629	-1.98915	0.0466842	0.31862	unchanged
	CSTF3-DT	5.01924	2.93346	1.4746	-1.98932	0.0466655	0.31862	unchanged
	ZSWIM4	39.1229	-1.10507	0.55574	1.98846	0.0467609	0.31862	unchanged
	MPV17L2	260.937	0.626357	0.314634	-1.99075	0.0465086	0.31862	unchanged
	COX6B1	1199.48	0.629075	0.316337	-1.98862	0.0467428	0.31862	unchanged
	FBXO46	22.6712	-1.41185	0.710113	1.9882	0.0467893	0.318631	unchanged
	UMPS	1061.36	0.674712	0.339459	-1.98761	0.0468548	0.318907	unchanged
	PATZ1	87.8684	-0.811502	0.408404	1.98701	0.0469217	0.319192	unchanged
	GSN	307.776	-0.802779	0.404149	1.98635	0.0469948	0.31952	unchanged
	NUDCD2	901.737	0.535824	0.269797	-1.98602	0.0470308	0.319595	unchanged
	XCR1	16.5801	-2.0809	1.04814	1.98532	0.0471085	0.319613	unchanged
	VSIG10	155.107	-0.765181	0.38538	1.98552	0.0470862	0.319613	unchanged
	JOSD1	84.951	-0.886885	0.446701	1.98541	0.0470991	0.319613	unchanged
	PFKFB2	244.719	-0.648381	0.326634	1.98504	0.0471403	0.31966	unchanged
	CDK7	442.936	-0.575595	0.290264	1.98301	0.0473664	0.321022	unchanged
	SLC19A1	267.35	-0.601666	0.303547	1.98212	0.0474656	0.321524	unchanged
	TTC14	143.184	0.675915	0.341179	-1.98112	0.0475784	0.321947	unchanged
	RBPMS-AS1	15.0649	-2.01172	1.0154	1.98121	0.0475682	0.321947	unchanged
	MIR4458HG	25.3725	1.32875	0.670901	-1.98054	0.0476426	0.322211	unchanged
	LRRC3	10.1561	-2.14591	1.08376	1.98007	0.047696	0.322402	unchanged
	COMMD10	1134.56	0.633949	0.320249	-1.97955	0.0477543	0.322625	unchanged
	ZNF436-AS1	19.6036	1.77596	0.898728	-1.97608	0.0481455	0.32395	unchanged
	CEP170	385.47	-0.76654	0.387685	1.97722	0.0480163	0.32395	unchanged
	RAPGEF6	187.78	-0.625245	0.316407	1.97608	0.0481456	0.32395	unchanged
	ZFHX4-AS1	7.44624	-3.90965	1.97878	1.97579	0.0481784	0.32395	unchanged
	RIMS2	97.4766	-0.849266	0.429532	1.97719	0.0480202	0.32395	unchanged
	RIN1	329.102	-0.836341	0.423014	1.9771	0.0480306	0.32395	unchanged
	PAFAH1B1	1058.06	-0.629247	0.318445	1.976	0.0481547	0.32395	unchanged
	EFHC2	8.89761	-2.5504	1.29012	1.97687	0.0480568	0.32395	unchanged
	NLGN3	136.724	-1.06787	0.540441	1.97593	0.0481626	0.32395	unchanged
	OSBPL6	363.217	-0.583751	0.295507	1.97542	0.0482205	0.324063	unchanged
	PRDX6-AS1	5.55764	2.77527	1.40652	-1.97315	0.0484782	0.324941	unchanged
	CCDC71	203.788	0.684831	0.347038	-1.97336	0.0484546	0.324941	unchanged
	TCERG1	874.274	-0.5678	0.287762	1.97316	0.0484778	0.324941	unchanged
	PPP1R26	73.4974	-0.937128	0.474928	1.9732	0.0484726	0.324941	unchanged
	SFTA3	8.0721	-3.19849	1.62093	1.97324	0.0484682	0.324941	unchanged
	SLC30A5	230.464	-0.914044	0.463515	1.97198	0.0486113	0.325663	unchanged
	KIF1B	236.875	-0.618325	0.313963	1.96942	0.0489054	0.326646	unchanged
	GPC2	12.964	-2.01052	1.0208	1.96956	0.0488884	0.326646	unchanged
	LARP4B	607.16	-0.592316	0.300807	1.96909	0.0489433	0.326646	unchanged
	GRK2	81.9165	-0.892541	0.453085	1.96992	0.0488477	0.326646	unchanged
	MRPL21	960.304	0.584809	0.297006	-1.96902	0.0489512	0.326646	unchanged
	BIRC3	55.4438	-0.99462	0.504769	1.97044	0.0487874	0.326646	unchanged
	TMEM106C	2178.21	0.53871	0.2735	-1.96969	0.0488742	0.326646	unchanged
	DDX39A	1102.49	0.617546	0.313647	-1.96892	0.0489624	0.326646	unchanged
	C1orf53	12.3703	2.14802	1.09139	-1.96816	0.04905	0.32706	unchanged
	NAMPT	1173.57	-0.55233	0.280794	1.96703	0.0491798	0.327754	unchanged
	ABCD3	614.431	0.550229	0.279826	-1.96633	0.049261	0.32803	unchanged
	EXOC3-AS1	21.6354	1.51374	0.770024	-1.96583	0.0493181	0.32803	unchanged
	UBB	16513.7	0.554737	0.282196	-1.96578	0.0493237	0.32803	unchanged
	UBBP4	5.24091	3.83878	1.9526	-1.96598	0.0493004	0.32803	unchanged
	TLCD3B	6.91531	-3.6008	1.83196	1.96555	0.0493511	0.328041	unchanged
	TM2D2	489.522	0.581086	0.295722	-1.96498	0.049417	0.328294	unchanged
	KLF9	25.9518	-1.2985	0.660921	1.96468	0.049451	0.328294	unchanged
	RPS5	3238.57	0.755277	0.384453	-1.96455	0.0494661	0.328294	unchanged
	PPIA	3129.55	0.650467	0.3313	-1.96338	0.049602	0.329025	unchanged
	NXPH4	8.93562	-2.14962	1.09502	1.96309	0.0496353	0.329075	unchanged
	IDNK	80.8788	0.932149	0.475036	-1.96227	0.0497311	0.32946	unchanged
	LEMD3	213.413	-0.761036	0.387858	1.96215	0.0497448	0.32946	unchanged
	ABTB1	52.3725	-1.06509	0.54313	1.96102	0.0498769	0.329992	unchanged
	DOCK11	11.6794	-1.90257	0.970153	1.9611	0.0498672	0.329992	unchanged
	DDR2	2578.86	-0.578768	0.295436	1.95903	0.0501091	0.330465	unchanged
	SMIM3	350.166	0.586275	0.29935	-1.95849	0.0501722	0.330465	unchanged
	ID4	429.762	-0.670787	0.342579	1.95805	0.0502244	0.330465	unchanged
	TMEM141	427.487	0.683531	0.3491	-1.95798	0.0502326	0.330465	unchanged
	TPT1-AS1	27.1526	-1.31717	0.672281	1.95925	0.0500834	0.330465	unchanged
	DHRS2	7.65206	-2.34389	1.19605	1.95969	0.0500323	0.330465	unchanged
	PSMA6	281.208	0.843167	0.430505	-1.95855	0.0501651	0.330465	unchanged
	PIEZO1	54.1817	-1.06106	0.541477	1.95956	0.0500474	0.330465	unchanged
	RPS19	12304.3	0.654917	0.334456	-1.95816	0.0502118	0.330465	unchanged
	EPS8L1	32.7908	-1.4945	0.762914	1.95894	0.0501203	0.330465	unchanged
	JAM2	13.5083	-1.84246	0.940624	1.95877	0.05014	0.330465	unchanged
	IFT70A	56.4744	0.954851	0.48798	-1.95674	0.0503779	0.331251	unchanged
	RPA3	928.74	0.694182	0.354849	-1.95627	0.0504332	0.331274	unchanged
	FMC1	41.544	1.11544	0.570184	-1.95627	0.0504332	0.331274	unchanged
	ALDOA	259.536	0.71083	0.36381	-1.95385	0.050719	0.33298	unchanged
	PPP2R2B	7.75532	-3.06246	1.56859	1.95236	0.0508952	0.333072	unchanged
	ELOVL4	456.103	0.594231	0.304387	-1.95222	0.0509121	0.333072	unchanged
	ASNS	26.9888	1.30324	0.667435	-1.9526	0.0508666	0.333072	unchanged
	ZDHHC12-DT	66.3588	1.02793	0.526781	-1.95133	0.0510175	0.333072	unchanged
	ARRDC1	257.259	-0.688813	0.352903	1.95185	0.0509565	0.333072	unchanged
	GANAB	2740.77	-0.509689	0.261107	1.95203	0.0509341	0.333072	unchanged
	RB1	371.337	-0.534362	0.273571	1.95329	0.0507854	0.333072	unchanged
	CCP110	481.232	0.661101	0.338512	-1.95296	0.0508243	0.333072	unchanged
	PET100	23.9107	1.35768	0.695709	-1.95151	0.0509966	0.333072	unchanged
	HMGB3	1012.7	0.567088	0.290618	-1.95132	0.0510195	0.333072	unchanged
	CETN2	239.231	0.658833	0.337373	-1.95283	0.0508394	0.333072	unchanged
	NUP50-DT	17.1493	1.58469	0.812365	-1.95072	0.0510906	0.333366	unchanged
	RUFY3	117.798	-0.893995	0.4584	1.95025	0.0511466	0.333391	unchanged
	CINP	342.682	0.652591	0.334617	-1.95026	0.0511447	0.333391	unchanged
	TMEM259	25.519	-1.36646	0.700859	1.9497	0.0512124	0.33365	unchanged
	WTIP	38.8726	-1.09624	0.562342	1.94942	0.0512452	0.333694	unchanged
	MIDN	99.4373	-0.765434	0.392748	1.94892	0.0513049	0.333913	unchanged
	FKBP3	871.964	0.517737	0.265754	-1.94818	0.0513931	0.334316	unchanged
	TBC1D7	36.4112	1.23583	0.634592	-1.94745	0.0514812	0.334698	unchanged
	INPPL1	124.722	-0.804984	0.413394	1.94726	0.051504	0.334698	unchanged
	LRRC42	404.686	-0.556884	0.286211	1.94571	0.0516895	0.335216	unchanged
	ALPG	6.96873	6.61872	3.40216	-1.94545	0.0517211	0.335216	unchanged
	CSNK1G3	251.329	-0.729948	0.37524	1.94528	0.051741	0.335216	unchanged
	SLC38A4-AS1	10.635	2.12447	1.09199	-1.94551	0.0517142	0.335216	unchanged
	LUC7L	310.454	0.798884	0.410585	-1.94572	0.0516885	0.335216	unchanged
	SPAG4	112.111	0.896277	0.460599	-1.94589	0.0516675	0.335216	unchanged
	LOC124906223	18.5482	-1.68047	0.864059	1.94485	0.0517925	0.33538	unchanged
	FAM229B	11.8787	2.09496	1.07795	-1.94346	0.0519609	0.335959	unchanged
	PLAU	172.808	-0.926992	0.476903	1.94377	0.0519227	0.335959	unchanged
	CTSH	74.6689	0.993858	0.511374	-1.94351	0.051955	0.335959	unchanged
	TP53INP1	301.568	0.699195	0.360175	-1.94126	0.0522263	0.337505	unchanged
	OSBPL3	205.403	0.689836	0.355445	-1.94077	0.0522862	0.337551	unchanged
	ITGA7	7.97142	-2.54442	1.31098	1.94085	0.0522764	0.337551	unchanged
	RPL10A	3532.92	0.644241	0.33215	-1.93961	0.0524274	0.33778	unchanged
	PSIP1	246.649	-0.683566	0.352342	1.94006	0.0523722	0.33778	unchanged
	CHKA	31.1532	-1.21768	0.627666	1.94001	0.0523782	0.33778	unchanged
	GDE1	470.769	0.582248	0.300159	-1.9398	0.052404	0.33778	unchanged
	ASAP3	123.233	-0.745858	0.384627	1.93918	0.05248	0.337949	unchanged
	TMEM80	296.65	0.636515	0.328361	-1.93846	0.0525671	0.33834	unchanged
	REEP5	1017.94	0.503957	0.260068	-1.93779	0.0526488	0.338377	unchanged
	HLA-B	1481.62	-0.501879	0.25905	1.93739	0.052698	0.338377	unchanged
	EML3	53.7679	-1.04585	0.53984	1.93733	0.0527052	0.338377	unchanged
	SPRYD7	231.732	0.597718	0.308488	-1.93758	0.052675	0.338377	unchanged
	AK7	30.263	-1.47981	0.763734	1.93759	0.0526728	0.338377	unchanged
	FBXO3	406.721	0.564921	0.291803	-1.93597	0.052872	0.338485	unchanged
	KDM2A	115.809	-0.765241	0.395097	1.93685	0.0527642	0.338485	unchanged
	YAP1	130.647	-0.722851	0.373367	1.93603	0.0528635	0.338485	unchanged
	RPL36AL	1321.95	0.487753	0.251921	-1.93613	0.0528515	0.338485	unchanged
	ZNF260	402.335	0.573582	0.296288	-1.93589	0.0528808	0.338485	unchanged
	PARD6B	1156.44	-0.735799	0.379934	1.93665	0.0527881	0.338485	unchanged
[truncated: 40,910 more rows]

## Sheet: Supplementary Table S6
	Table S6: Statistical significance for gene expression changes in early resistance development with the aid of FLYWCH1 suppression vs control (KD+cPt vs Ctr) determined by DeSeq2. RNA-seq was performed on cells expressing two independent hairpins (shCtr or shFLY) for 7 weeks and treated with either vehicle or 1 µM cPt for 6 weeks.
	GeneID	Base mean	log2(FC)	StdErr	Wald-Stats	P-value	P-adj	Up/Down
	EGLN3	428.414	5.5808	0.417469	-13.3682	9.27805e-41	1.14714e-36	UP
	FAS	442.656	3.32303	0.297028	-11.1876	4.68976e-29	2.89921e-25	UP
	PINCR	175.497	5.71167	0.540212	-10.573	3.97483e-26	1.63816e-22	UP
	KCNMA1	218.137	6.16021	0.596639	-10.3248	5.44089e-25	1.68178e-21	UP
	INHBE	647.892	-3.81168	0.385967	9.87564	5.30908e-23	1.31283e-19	DOWN
	ARL6IP5	954.153	2.66687	0.285121	-9.35346	8.48227e-21	1.74791e-17	UP
	CD70	1261.7	4.10803	0.440479	-9.32627	1.09658e-20	1.93687e-17	UP
	TMA7	1364.22	2.29429	0.249291	-9.20325	3.47299e-20	5.3675e-17	UP
	ARHGEF2	359.375	-2.62849	0.30454	8.63103	6.08011e-18	8.08042e-15	DOWN
	ACTA2	161.224	4.53531	0.525969	-8.62277	6.53544e-18	8.08042e-15	UP
	NID2	178.403	-3.15014	0.369806	8.51836	1.61826e-17	1.81893e-14	DOWN
	H3Y1	189.883	7.70483	0.916633	-8.40558	4.25757e-17	4.38671e-14	UP
	KANK4	151.454	-3.68775	0.445548	8.2769	1.2642e-16	1.20235e-13	DOWN
	NIBAN1	185.852	-3.50623	0.424819	8.25346	1.53875e-16	1.35894e-13	DOWN
	ADAM19	291.512	3.83312	0.491533	-7.79831	6.27434e-15	5.17173e-12	UP
	ZFP36	97.2882	-3.57609	0.461895	7.74222	9.76994e-15	7.54972e-12	DOWN
	PIM1	1786.97	-2.15545	0.280472	7.68508	1.52899e-14	1.11202e-11	DOWN
	MRPL40	653.022	2.88376	0.376291	-7.66364	1.80732e-14	1.24143e-11	UP
	PTCHD4	90.3263	4.04841	0.535308	-7.56277	3.94564e-14	2.56757e-11	UP
	GGH	271.915	2.58979	0.347502	-7.45258	9.15341e-14	5.40155e-11	UP
	TRIQK	161.755	3.13971	0.421309	-7.45228	9.17441e-14	5.40155e-11	UP
	GPR39	66.898	5.61656	0.76071	-7.38331	1.54405e-13	8.50386e-11	UP
	SEZ6L2	345.336	-2.9087	0.394128	7.38008	1.58192e-13	8.50386e-11	DOWN
	CEMIP2	213.877	2.49554	0.342297	-7.29058	3.08619e-13	1.5899e-10	UP
	ITGAE	200.45	2.55299	0.351094	-7.27152	3.55453e-13	1.75793e-10	UP
	NPC1	467.543	-1.99218	0.280102	7.11232	1.14106e-12	5.42618e-10	DOWN
	MAP3K14	200.527	-3.61449	0.509012	7.101	1.2386e-12	5.67188e-10	DOWN
	FGF19	96.4936	-10.4963	1.50226	6.98699	2.80852e-12	1.24016e-09	DOWN
	PYGM	165.358	-2.81637	0.412956	6.82002	9.1028e-12	3.88093e-09	DOWN
	POLR2L	563.619	2.55204	0.384671	-6.63434	3.25953e-11	1.34336e-08	UP
	VTN	133.918	2.93298	0.4453	-6.58651	4.5028e-11	1.79589e-08	UP
	OLFM2	111.78	-2.72641	0.42491	6.41645	1.39488e-10	5.38948e-08	DOWN
	CCDC167	409.744	1.965	0.309159	-6.35595	2.07138e-10	7.76077e-08	UP
	CLCN6	144.593	-2.67453	0.421987	6.33795	2.32846e-10	8.46737e-08	DOWN
	AKNA	258.92	-3.13913	0.500612	6.27059	3.5968e-10	1.2706e-07	DOWN
	MYL6	5062.14	2.19977	0.351903	-6.25107	4.07654e-10	1.40006e-07	UP
	MAPRE2	149.645	2.49017	0.398677	-6.2461	4.2084e-10	1.40629e-07	UP
	CYFIP2	893.275	1.75549	0.283803	-6.18561	6.18644e-10	1.96126e-07	UP
	MVD	469.673	-2.33933	0.378039	6.18805	6.09146e-10	1.96126e-07	DOWN
	CRYBB2P1	386.625	1.91003	0.310025	-6.16088	7.23404e-10	2.23604e-07	UP
	MAP2	66.1525	-5.22912	0.851027	6.14448	8.02255e-10	2.37466e-07	DOWN
	PAM	178.973	-2.22551	0.362247	6.14361	8.06662e-10	2.37466e-07	DOWN
	RPL35	3267.31	1.82604	0.298501	-6.11738	9.51276e-10	2.69854e-07	UP
	TMEM41B	1789.4	-1.84634	0.301893	6.11587	9.60334e-10	2.69854e-07	DOWN
	SERPINE1	209.521	-5.74315	0.944264	6.08215	1.18583e-09	3.25813e-07	DOWN
	NDUFB2	1496.3	1.71702	0.283586	-6.05466	1.40713e-09	3.70165e-07	UP
	NFE2	610.929	-1.85679	0.306544	6.05718	1.38529e-09	3.70165e-07	DOWN
	RAP2B	468.348	1.90754	0.315639	-6.04341	1.50894e-09	3.88678e-07	UP
	INA	103.96	-3.01314	0.499041	6.03785	1.56183e-09	3.94091e-07	DOWN
	TP53I3	802.239	1.70547	0.283182	-6.02252	1.71726e-09	4.16317e-07	UP
	MXD1	254.867	-2.09398	0.34767	6.02289	1.71334e-09	4.16317e-07	DOWN
	FES	241.885	2.15508	0.359793	-5.98976	2.10152e-09	4.99676e-07	UP
	BOLA3	562.447	1.98666	0.333033	-5.96535	2.44107e-09	5.6946e-07	UP
	MMRN1	973.996	2.38261	0.401132	-5.93972	2.85516e-09	6.53726e-07	UP
	ZPLD1	690.009	1.71663	0.290105	-5.91727	3.27324e-09	7.1083e-07	UP
	MED20	452.406	1.86655	0.315155	-5.92264	3.16817e-09	7.1083e-07	UP
	DLEU1	304.322	2.07557	0.350776	-5.91708	3.27704e-09	7.1083e-07	UP
	MICOS10	851.178	1.58106	0.268762	-5.88277	4.03465e-09	8.17778e-07	UP
	BRINP3	49.7296	-4.99803	0.848945	5.88734	3.92468e-09	8.17778e-07	DOWN
	NR4A1	46.211	-3.49267	0.593629	5.88359	4.01451e-09	8.17778e-07	DOWN
	NUDT16L1	420.498	2.02266	0.34348	-5.88872	3.89191e-09	8.17778e-07	UP
	DDIT3	250.523	-2.86835	0.489259	5.86264	4.55573e-09	9.085e-07	DOWN
	SPRED2	505.455	-1.67923	0.28675	5.85608	4.73916e-09	9.15546e-07	DOWN
	HMGCS1	1426.48	-2.06901	0.353211	5.85773	4.69251e-09	9.15546e-07	DOWN
	HMOX1	288.1	-1.77688	0.30408	5.84348	5.11227e-09	9.72432e-07	DOWN
	TAF11L11	56.0956	6.82639	1.16932	-5.83793	5.28524e-09	9.90103e-07	UP
	ERC2	55.7125	-3.50937	0.606121	5.78988	7.04347e-09	1.28067e-06	DOWN
	ACSS2	451.974	-2.84022	0.490515	5.79027	7.02718e-09	1.28067e-06	DOWN
	LINGO2	91.1534	-3.23512	0.559133	5.78595	7.21024e-09	1.29199e-06	DOWN
	RPL22L1	253.484	2.68195	0.465484	-5.76163	8.33044e-09	1.43052e-06	UP
	TOX	42.9761	-4.874	0.845385	5.76542	8.14554e-09	1.43052e-06	DOWN
	VAT1	1492.94	-1.52846	0.265257	5.76217	8.30378e-09	1.43052e-06	DOWN
	DNAI3	61.3268	3.08678	0.537567	-5.74213	9.34927e-09	1.54126e-06	UP
	ANKRD20A12P	56.648	3.30232	0.575002	-5.74315	9.29315e-09	1.54126e-06	UP
	LAMTOR4	1087.42	1.46373	0.254777	-5.74516	9.18349e-09	1.54126e-06	UP
	FEZ1	800.384	1.65332	0.288998	-5.72086	1.05984e-08	1.67998e-06	UP
	CAMTA2	228.763	-1.85493	0.324128	5.72283	1.04764e-08	1.67998e-06	DOWN
	NME1	1020.23	1.9738	0.344909	-5.72268	1.04856e-08	1.67998e-06	UP
	DDR1	387.988	-2.165	0.379958	5.69799	1.21231e-08	1.89734e-06	DOWN
	BICC1	106.618	-3.33361	0.585986	5.68889	1.27865e-08	1.97615e-06	DOWN
	NDUFB3	528.722	1.8751	0.330879	-5.66702	1.45302e-08	2.21792e-06	UP
	PBXIP1	182.921	-2.26875	0.40115	5.65562	1.55284e-08	2.34138e-06	DOWN
	MRPL1	343.241	2.1562	0.381442	-5.65276	1.57896e-08	2.35208e-06	UP
	SLC30A8	57.8319	-4.28417	0.760765	5.63139	1.78764e-08	2.63124e-06	DOWN
	ATP5ME	653.81	1.7977	0.320539	-5.60837	2.0424e-08	2.97085e-06	UP
	BHLHE40	201.991	-2.2413	0.400965	5.58977	2.2737e-08	3.26885e-06	DOWN
	IL23A	33.8356	-4.13734	0.744698	5.55573	2.76455e-08	3.92884e-06	DOWN
	LAMB2	1084.5	-1.93707	0.349737	5.53865	3.04813e-08	4.25971e-06	DOWN
	IRF1	562.851	-1.57656	0.284701	5.53761	3.06627e-08	4.25971e-06	DOWN
	PHPT1	5086.46	1.45778	0.264139	-5.51899	3.40953e-08	4.63246e-06	UP
	HDDC3	283.085	1.78728	0.323804	-5.51961	3.39748e-08	4.63246e-06	UP
	ALDH6A1	696.205	-1.76381	0.321378	5.48829	4.0585e-08	5.45428e-06	DOWN
	MCL1	995.889	-1.4559	0.265772	5.47799	4.30193e-08	5.71926e-06	DOWN
	DPCD	309.956	1.91824	0.351868	-5.45158	4.99248e-08	6.5667e-06	UP
	FAR2	612.809	-1.94973	0.358125	5.44427	5.20174e-08	6.76993e-06	DOWN
	TNFRSF10D	230.91	-1.78808	0.328802	5.43819	5.38258e-08	6.93232e-06	DOWN
	CCN1	178.505	-2.51192	0.462226	5.43441	5.49778e-08	7.00768e-06	DOWN
	SNHG30	113.644	2.14851	0.395864	-5.42741	5.71775e-08	7.21371e-06	UP
	ARL3	1087.3	1.4377	0.267051	-5.3836	7.30111e-08	9.11828e-06	UP
	FLYWCH1	62.6955	-3.86558	0.719279	5.37425	7.6904e-08	9.32197e-06	DOWN
	IER2	1785.21	-1.82176	0.3389	5.37551	7.63662e-08	9.32197e-06	DOWN
	BCAM	259.182	-2.14194	0.39849	5.37515	7.6518e-08	9.32197e-06	DOWN
	RNLS	399.043	1.99872	0.372246	-5.36935	7.90217e-08	9.42661e-06	UP
	ZBED5-AS1	92.1928	2.40761	0.448451	-5.36873	7.92921e-08	9.42661e-06	UP
	GMNN	1147.27	1.78663	0.333867	-5.35131	8.73178e-08	1.02819e-05	UP
	PYGO2	350.999	-1.79763	0.337422	5.32756	9.95432e-08	1.15024e-05	DOWN
	RMI1	459.732	1.88968	0.354621	-5.32875	9.8892e-08	1.15024e-05	UP
	MITF	44.5394	-4.64368	0.876831	5.29598	1.18377e-07	1.3552e-05	DOWN
	ASS1	867.293	-2.22383	0.420362	5.29026	1.22143e-07	1.38548e-05	DOWN
	INKA2	93.7773	2.6197	0.497061	-5.27039	1.36136e-07	1.51638e-05	UP
	POP5	716.941	1.72997	0.3282	-5.2711	1.35612e-07	1.51638e-05	UP
	CFD	354.814	1.66941	0.31693	-5.26745	1.38331e-07	1.52707e-05	UP
	HMGN3	1155.78	1.48213	0.281861	-5.25839	1.45325e-07	1.59009e-05	UP
	RGL2	282.693	-1.89359	0.362756	5.22001	1.78909e-07	1.94038e-05	DOWN
	HSD3B7	393.142	-1.82998	0.35069	5.21824	1.80631e-07	1.94202e-05	DOWN
	GINS2	1427.99	1.66526	0.319378	-5.21407	1.84738e-07	1.96906e-05	UP
	STX10	671.263	-1.89307	0.363454	5.20855	1.90322e-07	2.01123e-05	DOWN
	SQSTM1	1956.3	-1.44701	0.27816	5.20208	1.97073e-07	2.06493e-05	DOWN
	ASF1A	377.223	1.89972	0.365737	-5.19422	2.05579e-07	2.13595e-05	UP
	ATP5MC1	2895.34	1.61497	0.311215	-5.18925	2.11143e-07	2.17548e-05	UP
	EGR2	72.9413	-3.10362	0.600343	5.16975	2.34402e-07	2.37882e-05	DOWN
	EEF1AKMT2	195.99	1.91643	0.37072	-5.1695	2.34726e-07	2.37882e-05	UP
	GNG12	1053.91	1.63216	0.316095	-5.1635	2.42377e-07	2.41673e-05	UP
	AKAP12	194.009	-2.44073	0.472666	5.16375	2.42046e-07	2.41673e-05	DOWN
	DEF8	1067.25	1.42992	0.277057	-5.16111	2.45493e-07	2.42822e-05	UP
	SPRY2	1278.67	-1.43827	0.279228	5.15088	2.59266e-07	2.5441e-05	DOWN
	PPP1R15A	238.92	-2.01934	0.392164	5.14922	2.61574e-07	2.54654e-05	DOWN
	COPS9	643.828	1.38927	0.270169	-5.14222	2.71517e-07	2.62269e-05	UP
	COX17	278.409	1.55656	0.302936	-5.13825	2.77311e-07	2.65789e-05	UP
	LOC124905590	51.4381	3.0541	0.596691	-5.11839	3.08151e-07	2.93075e-05	UP
	PLEKHF1	117.88	-3.09648	0.605159	5.1168	3.10756e-07	2.93297e-05	DOWN
	RPS27L	3509.29	1.731	0.338941	-5.10707	3.27196e-07	3.06473e-05	UP
	SNRPF	634.998	1.4492	0.28445	-5.09477	3.49164e-07	3.24591e-05	UP
	COQ3	307.034	1.98933	0.391383	-5.08281	3.71886e-07	3.43134e-05	UP
	PGAM1	4300.34	1.3039	0.256824	-5.077	3.83434e-07	3.51169e-05	UP
	H1-0	3538.81	-1.35053	0.268281	5.034	4.80339e-07	4.36685e-05	DOWN
	SPC24	353.701	1.66529	0.331411	-5.02485	5.03838e-07	4.54705e-05	UP
	OST4	517.632	1.49382	0.297547	-5.02044	5.15539e-07	4.61893e-05	UP
	IDH2	3189.52	-1.28778	0.256649	5.01766	5.2305e-07	4.65251e-05	DOWN
	ZBTB7B	177.53	-2.20098	0.438878	5.01501	5.30312e-07	4.68341e-05	DOWN
	SLC34A2	58.3588	7.76765	1.5508	-5.00879	5.47733e-07	4.80296e-05	UP
	CYP51A1	2018.54	-1.56675	0.313339	5.00017	5.72791e-07	4.98731e-05	DOWN
	TMEM26	39.8568	-5.69801	1.1415	4.99167	5.98589e-07	5.15718e-05	DOWN
	RFLNB	227.328	-1.69289	0.339188	4.99101	6.00642e-07	5.15718e-05	DOWN
	ZDHHC15	40.0814	3.02944	0.607539	-4.98641	6.151e-07	5.24489e-05	UP
	TAF11L12	24.0977	8.19056	1.64576	-4.97677	6.46538e-07	5.46947e-05	UP
	DSTN	1603.84	1.5823	0.318009	-4.97565	6.50285e-07	5.46947e-05	UP
	CTH	169.22	-2.04513	0.412501	4.95788	7.12683e-07	5.95379e-05	DOWN
	NFKBIA	1578.97	-1.92899	0.391738	4.92418	8.47128e-07	7.00917e-05	DOWN
	GGT7	233.443	-1.88956	0.383787	4.92344	8.50352e-07	7.00917e-05	DOWN
	NDUFB9	2585.89	1.56235	0.31815	-4.91074	9.07354e-07	7.42948e-05	UP
	BIRC3	55.4438	-2.67032	0.543994	4.90872	9.1671e-07	7.45671e-05	DOWN
	NPL	149.873	2.02924	0.413625	-4.90601	9.29495e-07	7.5113e-05	UP
	IFI16	42.994	8.41502	1.71725	-4.90029	9.56936e-07	7.63398e-05	UP
	APRT	1088.15	1.31901	0.269171	-4.90028	9.57026e-07	7.63398e-05	UP
	MTG1	386.69	1.69088	0.345447	-4.89475	9.84283e-07	7.72524e-05	UP
	LDHA	8920.43	1.76059	0.359629	-4.89557	9.80206e-07	7.72524e-05	UP
	TNFRSF12A	2251.26	-1.57863	0.322553	4.89417	9.87211e-07	7.72524e-05	DOWN
	TFPI	51.5335	-3.13614	0.641552	4.88836	1.01678e-06	7.90661e-05	DOWN
	MYO1C	1042.06	-1.48446	0.30437	4.87716	1.07626e-06	8.31682e-05	DOWN
	TTC17	825.236	-1.32409	0.271663	4.87401	1.09358e-06	8.39812e-05	DOWN
	GRIA4	161.752	-2.39811	0.492358	4.87067	1.11222e-06	8.43648e-05	DOWN
	SPAG9	120.427	-2.06412	0.423687	4.87181	1.10579e-06	8.43648e-05	DOWN
	FOSB	68.9411	-2.43514	0.500397	4.86641	1.13642e-06	8.56746e-05	DOWN
	OXR1	99.6214	2.16621	0.446297	-4.85374	1.21155e-06	9.07854e-05	UP
	UQCR10	1791.04	1.37744	0.284031	-4.84961	1.23707e-06	9.21394e-05	UP
	FGF21	229.161	-5.56241	1.14949	4.83902	1.30478e-06	9.66006e-05	DOWN
	NUAK2	622.766	-1.954	0.406294	4.80932	1.51445e-06	0.000110797	DOWN
	RNASEH2C	403.737	1.62806	0.338511	-4.80947	1.51329e-06	0.000110797	UP
	NR6A1	640.372	1.57901	0.329186	-4.7967	1.61298e-06	0.000117311	UP
	SKP1	5319.16	1.23945	0.258712	-4.79083	1.66094e-06	0.000120093	UP
	ATP5MF	1074.39	1.30476	0.272943	-4.78035	1.74987e-06	0.000125787	UP
	PNPO	694.234	1.45454	0.304798	-4.77216	1.82257e-06	0.000130256	UP
	UQCRQ	2333.28	1.40684	0.295375	-4.76288	1.90852e-06	0.000135615	UP
	AJM1	36.0031	3.37456	0.708966	-4.75983	1.93752e-06	0.000136889	UP
	MAP7D1	85.1817	2.09494	0.440686	-4.75382	1.99604e-06	0.000140222	UP
	LDLR	1445.56	-1.71415	0.360991	4.74846	2.04968e-06	0.000143177	DOWN
	MTHFR	135.579	-2.08539	0.439422	4.74576	2.07729e-06	0.00014429	DOWN
	KLHDC9	60.1942	2.40935	0.507854	-4.74418	2.09354e-06	0.000144606	UP
	PTPRH	59.3648	-3.09859	0.654517	4.73416	2.19968e-06	0.000151094	DOWN
	OAT	330.272	1.74143	0.367943	-4.73286	2.21377e-06	0.000151221	UP
	ZNRD2	463.636	1.5274	0.324408	-4.70827	2.49828e-06	0.000169718	UP
	SEC61G	480.884	1.62742	0.345784	-4.70647	2.52043e-06	0.000169804	UP
	COX14	558.988	1.52464	0.323982	-4.70594	2.527e-06	0.000169804	UP
	HSPE1	1265.42	1.40375	0.29837	-4.70471	2.54221e-06	0.000169902	UP
	TP53TG1	83.4293	2.39055	0.508495	-4.70122	2.58608e-06	0.000171905	UP
	DHCR7	2015.33	-1.78137	0.3794	4.69522	2.66317e-06	0.000176083	DOWN
	TOMM6	1280.79	1.36069	0.289883	-4.69392	2.6802e-06	0.000176266	UP
	FABP5	461.925	1.76295	0.376081	-4.68769	2.7631e-06	0.000180757	UP
	S100A13	1004.95	1.38475	0.295549	-4.68534	2.79501e-06	0.00018145	UP
	STX4	240.709	-1.6054	0.342687	4.68475	2.80306e-06	0.00018145	DOWN
	CPSF1	456.935	-1.59541	0.340658	4.68333	2.82254e-06	0.00018176	DOWN
	CLIP2	46.9601	-3.4365	0.73438	4.67945	2.87639e-06	0.000183318	DOWN
	FIBIN	1623.04	-1.51956	0.3247	4.67989	2.87022e-06	0.000183318	DOWN
	TRAPPC2L	894.553	1.39152	0.2977	-4.67422	2.95068e-06	0.000187088	UP
	CENPM	577.191	1.5432	0.330238	-4.673	2.96835e-06	0.000187249	UP
	LPIN1	514.354	-1.61976	0.346839	4.67007	3.01097e-06	0.000188407	DOWN
	PDLIM4	56.7306	-2.94703	0.631104	4.66965	3.01719e-06	0.000188407	DOWN
	TCTA	114.856	1.93445	0.414592	-4.66591	3.07258e-06	0.000190902	UP
	KIFAP3	659.771	-1.41934	0.305276	4.64937	3.32954e-06	0.000204386	DOWN
	SHISA4	98.7306	-2.70111	0.581165	4.64775	3.35574e-06	0.000204386	DOWN
	DTYMK	1479.03	1.37028	0.2948	-4.64815	3.34922e-06	0.000204386	UP
	PGK1	5572.2	1.61033	0.346467	-4.64785	3.3541e-06	0.000204386	UP
	TIMM8B	1179.18	1.46512	0.315538	-4.64325	3.42971e-06	0.000207868	UP
	HMGCR	2081.07	-1.63409	0.353419	4.62365	3.77043e-06	0.000227403	DOWN
	SFXN2	168.216	1.81962	0.394073	-4.61746	3.88462e-06	0.000233153	UP
	SPTSSA	1880.76	1.1248	0.244611	-4.59834	4.2586e-06	0.000254364	UP
	SULF2	59.8115	2.68805	0.585195	-4.59342	4.36039e-06	0.000259192	UP
	EFNA5	160.064	-4.94583	1.07767	4.58938	4.44563e-06	0.000262994	DOWN
	SIVA1	436.987	1.58622	0.345959	-4.58499	4.54014e-06	0.000267306	UP
	UGDH	1793.48	-1.08501	0.236797	4.58203	4.6048e-06	0.000269828	DOWN
	MADD	303.933	-1.74541	0.381267	4.57791	4.69633e-06	0.000272608	DOWN
	ATP5MJ	1963.31	1.46075	0.319037	-4.57862	4.68053e-06	0.000272608	UP
	PRKCH	330.236	-1.35099	0.295295	4.57506	4.76094e-06	0.000273787	DOWN
	NUTF2	2498.83	1.18804	0.259648	-4.57558	4.74903e-06	0.000273787	UP
	UQCR11	1955.67	1.22317	0.267464	-4.57322	4.80286e-06	0.000273839	UP
	LCA5L	63.0736	2.22455	0.486445	-4.57308	4.80614e-06	0.000273839	UP
	SCD	18875.8	-1.53466	0.335725	4.57119	4.84969e-06	0.000275053	DOWN
	ATP5PF	4176.65	1.15455	0.252863	-4.56591	4.97327e-06	0.000280774	UP
	IL27RA	261.555	-2.00025	0.438616	4.56037	5.10632e-06	0.000286975	DOWN
	ITGA5	702.507	-1.2556	0.275604	4.55581	5.21842e-06	0.000291948	DOWN
	CPT1C	1342.24	-1.19604	0.262982	4.548	5.41592e-06	0.000301632	DOWN
	NFKB2	46.1741	-2.80747	0.620677	4.52324	6.08992e-06	0.000337649	DOWN
	ZNF786	304.343	-1.49454	0.330812	4.51778	6.2491e-06	0.000341897	DOWN
	LOC105378372	27.046	5.61866	1.24368	-4.51777	6.24949e-06	0.000341897	UP
	NDUFA11	1958.5	1.4616	0.323505	-4.51802	6.24203e-06	0.000341897	UP
	PARK7	3974.5	1.14811	0.254354	-4.51382	6.367e-06	0.000346791	UP
	TNFAIP8	88.9325	1.92584	0.427223	-4.5078	6.55035e-06	0.000355213	UP
	H3Y2	32.9619	5.9525	1.32091	-4.50635	6.59527e-06	0.000355249	UP
	UBL5	926.025	1.45149	0.322298	-4.50355	6.68273e-06	0.000355249	UP
	GDF15	2779.16	-1.72	0.381999	4.50263	6.7117e-06	0.000355249	DOWN
	DNAAF3	80.8337	1.95723	0.434586	-4.50366	6.67933e-06	0.000355249	UP
	ZNF341	250.839	-2.1789	0.483596	4.50562	6.61784e-06	0.000355249	DOWN
	PPARA	64.6534	-2.29593	0.50995	4.50226	6.72341e-06	0.000355249	DOWN
	MOAP1	593.069	-1.2192	0.271667	4.48783	7.19512e-06	0.000378555	DOWN
	HHAT	55.9244	2.40418	0.535869	-4.48652	7.23975e-06	0.000379289	UP
	HSPA5	29674.9	-1.22891	0.274526	4.47648	7.58854e-06	0.000395885	DOWN
	GBE1	472.491	1.2112	0.270638	-4.47536	7.62838e-06	0.000396291	UP
	ABCA7	508.797	-1.79302	0.400904	4.47245	7.73274e-06	0.000400032	DOWN
	PLK2	419.535	1.38422	0.309572	-4.47139	7.77131e-06	0.000400352	UP
	CACNA2D1-AS1	534.129	-2.02002	0.452095	4.46814	7.89039e-06	0.000403127	DOWN
	VDAC3	3538.73	1.30633	0.292327	-4.46874	7.86816e-06	0.000403127	UP
	DBNL	999.721	1.14249	0.255887	-4.46483	8.01333e-06	0.000407724	UP
	AP5Z1	147.416	-1.60686	0.3603	4.45978	8.20447e-06	0.000415738	DOWN
	RBCK1	520.403	-1.42464	0.320051	4.45129	8.53564e-06	0.000430754	DOWN
	NR2F1	437.334	-1.35906	0.305602	4.44716	8.70128e-06	0.000437328	DOWN
	PRAMEF12	16.9913	7.73243	1.7402	-4.44342	8.85402e-06	0.000443203	UP
	GADD45B	173.046	-2.1063	0.474776	4.43642	9.14678e-06	0.000456011	DOWN
	HLTF	979.051	-1.35548	0.306504	4.42238	9.76178e-06	0.000484717	DOWN
	NFAT5	345.371	-1.55115	0.350957	4.41976	9.88104e-06	0.00048673	DOWN
	RPL17	106.518	1.98535	0.449171	-4.42002	9.86903e-06	0.00048673	UP
	ATP5PO	4830.46	1.34156	0.303747	-4.41671	1.00214e-05	0.000491683	UP
	HCN3	35.252	-3.52481	0.798415	4.41476	1.01121e-05	0.000494172	DOWN
	TRIM53AP	22.2055	4.7932	1.08617	-4.41294	1.01977e-05	0.000496394	UP
	UBASH3B	34.3103	3.27036	0.741444	-4.4108	1.02992e-05	0.000499368	UP
	SELENOW	532.897	1.28928	0.29318	-4.39755	1.09477e-05	0.000528742	UP
	DMAC1	423.292	1.36509	0.310863	-4.39131	1.12671e-05	0.00054205	UP
	PPARD	345.745	-1.73328	0.395178	4.38606	1.1542e-05	0.00055312	DOWN
	WNT5A	71.1843	-2.55674	0.584288	4.37582	1.20977e-05	0.000577514	DOWN
	GFPT2	183.153	-1.48765	0.340162	4.37335	1.22356e-05	0.000581851	DOWN
	TOMM5	4825.62	1.41178	0.323153	-4.36875	1.2496e-05	0.000591957	UP
	SESN1	405.558	1.35772	0.310922	-4.36674	1.26113e-05	0.000595136	UP
	SLIRP	1506.53	1.64456	0.377118	-4.36086	1.2955e-05	0.000609031	UP
	LOC105373292	21.6941	5.36326	1.2309	-4.35719	1.31741e-05	0.000616987	UP
	PCLAF	1333.87	1.44383	0.331514	-4.35526	1.32907e-05	0.000620101	UP
	CENPW	235.186	1.42853	0.328166	-4.35305	1.34255e-05	0.000624033	UP
	PNPLA6	499.705	-1.25838	0.289271	4.35018	1.36025e-05	0.000629892	DOWN
	MRC2	151.641	-2.01197	0.462764	4.34772	1.37561e-05	0.000634628	DOWN
	GTF3A	1984.21	1.32466	0.30477	-4.34642	1.38379e-05	0.000636029	UP
	ACSL1	415.082	-1.34875	0.310442	4.34459	1.39535e-05	0.000638966	DOWN
	DDIT4	19735.5	-1.17091	0.269622	4.34279	1.40686e-05	0.000641862	DOWN
	CROT	131.011	1.66159	0.382934	-4.33911	1.43061e-05	0.000650297	UP
	ATOX1	385.234	1.28036	0.295148	-4.33805	1.43755e-05	0.000651057	UP
	EMSY-DT	39.573	2.54301	0.587543	-4.32821	1.50326e-05	0.000678333	UP
	SUB1	2142.84	1.39885	0.323603	-4.32274	1.54105e-05	0.000692854	UP
	ATP5MC3	2550.37	1.40273	0.325033	-4.31565	1.59137e-05	0.000712887	UP
	NDUFA1	675.271	1.48771	0.34518	-4.30996	1.63286e-05	0.000728835	UP
	PRSS8	152.014	-2.45537	0.57002	4.30752	1.65097e-05	0.000732166	DOWN
	PSTPIP2	323.531	1.27453	0.295895	-4.30736	1.65217e-05	0.000732166	UP
	RND2	190.169	1.9563	0.45658	-4.28469	1.82993e-05	0.000808046	UP
	ZC3H7B	95.9319	-1.92006	0.448721	4.27896	1.87769e-05	0.000826184	DOWN
	DUSP6	1345.64	1.35328	0.316423	-4.27682	1.89582e-05	0.000831205	UP
	DLG2	36.5986	-2.83444	0.663167	4.27409	1.91916e-05	0.000832578	DOWN
	MICOS13	719.047	1.31182	0.306917	-4.2742	1.91825e-05	0.000832578	UP
	NDUFB7	1257.62	1.28335	0.300233	-4.27451	1.91561e-05	0.000832578	UP
	CCDC13	22.9563	3.33992	0.782143	-4.27022	1.95283e-05	0.000843325	UP
	FASN	1526.51	-1.61332	0.377856	4.26968	1.95757e-05	0.000843325	DOWN
	KLF10	1189.13	-1.22585	0.287395	4.26538	1.99565e-05	0.000856745	DOWN
	JUND	61.9052	-2.12401	0.498121	4.26405	2.00752e-05	0.000858858	DOWN
	SEL1L	597.428	-1.19452	0.280303	4.26152	2.03045e-05	0.00086567	DOWN
	CYCS	3903.46	1.20945	0.283919	-4.25985	2.04566e-05	0.000869161	UP
	GPHA2	83.6437	2.1355	0.501657	-4.25689	2.07293e-05	0.00087176	UP
	IGFBP6	107.666	-2.48532	0.583787	4.25724	2.06971e-05	0.00087176	DOWN
	NDUFAF8	187.733	1.77571	0.417079	-4.2575	2.06728e-05	0.00087176	UP
	CRYZL1	625.106	1.26289	0.297028	-4.25176	2.12098e-05	0.000888941	UP
	CP	20.3355	4.61885	1.08721	-4.24834	2.15359e-05	0.000899559	UP
	GFPT1	955.62	-1.06614	0.251084	4.24615	2.17476e-05	0.000905345	DOWN
	NDUFB10	2242.53	1.06551	0.251128	-4.24288	2.20667e-05	0.000915547	UP
	LINC00467	75.2484	1.89104	0.446769	-4.23271	2.30893e-05	0.000948161	UP
	MRPL15	1240.21	1.21773	0.287707	-4.23252	2.3109e-05	0.000948161	UP
	RPL10	2719.24	1.45988	0.344961	-4.23203	2.31595e-05	0.000948161	UP
	GDI1	1025.41	-1.31935	0.311698	4.2328	2.30803e-05	0.000948161	DOWN
	ENDOD1	105.808	1.86509	0.441318	-4.22617	2.37705e-05	0.000969963	UP
	MMUT	885.759	-1.16629	0.276086	4.22437	2.39605e-05	0.000971304	DOWN
	PLA2G4C	159.788	-1.52047	0.359927	4.22438	2.39595e-05	0.000971304	DOWN
	MRPL12	700.859	1.15794	0.274365	-4.22043	2.43833e-05	0.000985214	UP
	RAD51C	666.481	1.31769	0.312448	-4.21732	2.47225e-05	0.000995665	UP
	FAT1	409.835	-1.18024	0.28014	4.21303	2.51972e-05	0.00101149	DOWN
	ADI1	1546.43	1.3647	0.324052	-4.21134	2.53857e-05	0.00101576	UP
	NDUFC2	159.385	1.53295	0.364544	-4.20513	2.60936e-05	0.00104071	UP
	RAB6A	2022.89	-1.01091	0.240592	4.20176	2.64845e-05	0.00105291	DOWN
	MRPL11	1325.75	1.27764	0.304171	-4.20039	2.66459e-05	0.00105593	UP
	COX7B	1656.34	1.53361	0.365192	-4.19944	2.67571e-05	0.00105695	UP
	DANCR	355.119	1.66684	0.397733	-4.19086	2.77903e-05	0.00109088	UP
	COX8A	1486.07	1.25023	0.298325	-4.19084	2.77926e-05	0.00109088	UP
	FGG	41.1684	-3.19757	0.763166	4.18987	2.79114e-05	0.00109208	DOWN
	PALLD	29.3134	3.15934	0.7545	-4.18733	2.82258e-05	0.00110089	UP
	TPM3	6394.96	1.05423	0.251823	-4.18641	2.83406e-05	0.0011019	UP
	HMGN1	1830.92	1.07617	0.257456	-4.18	2.91505e-05	0.00112983	UP
	RMC1	244.676	-1.57352	0.376841	4.17556	2.97256e-05	0.00114852	DOWN
	FUNDC2	348.599	1.3193	0.316245	-4.17175	3.02272e-05	0.00116427	UP
	PSME2	4745.23	1.15291	0.276732	-4.16616	3.09768e-05	0.00118943	UP
	CNTNAP1	147.838	-1.69357	0.406656	4.16463	3.11853e-05	0.00119005	DOWN
	WBP2	1243.01	-1.0917	0.262135	4.16464	3.11845e-05	0.00119005	DOWN
	IGSF8	262.036	-1.37572	0.330465	4.16299	3.1411e-05	0.00119497	DOWN
	SEMA3A	25.9562	-4.41536	1.06209	4.15725	3.22098e-05	0.0012216	DOWN
	ALDH1A2	48.9955	-3.95203	0.951244	4.15459	3.25878e-05	0.00123216	DOWN
	ZC3H7A	470.651	-1.37688	0.331761	4.15021	3.32169e-05	0.00124831	DOWN
	ERCC1	1360.17	-1.40828	0.339318	4.15031	3.32029e-05	0.00124831	DOWN
	CALM1	2315.42	1.10852	0.267166	-4.14917	3.33686e-05	0.00125021	UP
	TIMM8A	439.649	1.22562	0.295775	-4.14375	3.41665e-05	0.00127624	UP
	LRRC8D	390.866	-1.1681	0.282129	4.14031	3.46833e-05	0.00129161	DOWN
	ATP5PD	1697.18	1.202	0.290372	-4.1395	3.48061e-05	0.00129161	UP
	PLEKHG2	130.411	-1.76188	0.425684	4.13894	3.48914e-05	0.00129161	DOWN
	RIOX2	189.585	1.39615	0.337698	-4.13431	3.56021e-05	0.00131181	UP
	PIK3C2G	14.4104	-6.85572	1.65837	4.13401	3.56493e-05	0.00131181	DOWN
	SLC41A3	152.033	-1.7354	0.420456	4.12743	3.6684e-05	0.00134588	DOWN
	KLHL24	511.456	-1.30386	0.316262	4.12274	3.74394e-05	0.00136768	DOWN
	FAU	2417.79	1.55464	0.377186	-4.12169	3.76101e-05	0.00136768	UP
	PRDX4	1915.35	1.35353	0.328387	-4.12177	3.75978e-05	0.00136768	UP
	CLDN11	35.5302	2.70692	0.656972	-4.1203	3.78377e-05	0.00137192	UP
	COA1	659.787	1.35324	0.328714	-4.11678	3.84207e-05	0.00138899	UP
	SDS	40.6596	-3.39473	0.825051	4.11456	3.87911e-05	0.00139829	DOWN
	SEC11C	764.715	1.30742	0.317907	-4.11259	3.91247e-05	0.00140621	UP
	IER3	157.953	-1.48605	0.361658	4.109	3.97379e-05	0.00142412	DOWN
	TMEM14A	759.269	1.15494	0.281924	-4.09665	4.19168e-05	0.00149786	UP
	NDUFA4	6206.07	1.44409	0.352575	-4.09583	4.20658e-05	0.00149885	UP
	H2AZ1	12441.7	1.36413	0.333266	-4.09321	4.25444e-05	0.00150291	UP
	MALAT1	4165.76	-1.39645	0.341145	4.09342	4.25064e-05	0.00150291	DOWN
	VTI1B	583.838	1.12644	0.275132	-4.09416	4.23699e-05	0.00150291	UP
	HMGN2	3319.01	1.2494	0.305334	-4.09193	4.27797e-05	0.00150692	UP
	PHLDA2	101.09	-2.34122	0.572647	4.08842	4.34328e-05	0.00152558	DOWN
	RERGL	23.1502	-5.08437	1.24594	4.08074	4.48926e-05	0.00157239	DOWN
	CYP26A1	41.6593	-2.82686	0.694059	4.07293	4.64247e-05	0.00162145	DOWN
	NEDD8	1075.88	1.01085	0.248321	-4.07075	4.68611e-05	0.00163209	UP
	RPS24	2248.49	1.23321	0.303039	-4.06947	4.7121e-05	0.00163653	UP
	COMMD1	604.199	1.28998	0.317516	-4.06272	4.85036e-05	0.00167418	UP
	RELL1	700.223	1.37491	0.338406	-4.06289	4.84693e-05	0.00167418	UP
	NDUFC1	1109.9	1.125	0.276942	-4.06221	4.86113e-05	0.00167418	UP
	COX4I1	4657.35	1.15216	0.284383	-4.05145	5.09006e-05	0.00174815	UP
	RUSC2	61.6635	-2.28586	0.56438	4.05022	5.11697e-05	0.00175253	DOWN
	HSPD1	6314.51	1.1767	0.290702	-4.04777	5.17073e-05	0.00176154	UP
	CXCL16	272.025	-1.72137	0.425268	4.04773	5.17178e-05	0.00176154	DOWN
	MARCHF6-DT	43.5585	2.30571	0.569855	-4.04614	5.20684e-05	0.00176533	UP
	NUDT1	341.203	1.24873	0.308637	-4.04594	5.21145e-05	0.00176533	UP
	FADS2	1668.31	-1.35707	0.336117	4.03749	5.40265e-05	0.00182509	DOWN
	LSM1	507.682	1.08492	0.268921	-4.03433	5.47582e-05	0.00184477	UP
	NDUFS5	2273.95	1.15689	0.286891	-4.0325	5.51863e-05	0.00184911	UP
	PCBP3	46.7872	-2.48841	0.61702	4.03295	5.50799e-05	0.00184911	DOWN
	ZNF232-AS1	20.3164	3.66441	0.909359	-4.02966	5.58569e-05	0.00186653	UP
	AKR1B1	1844.91	1.04946	0.260509	-4.02851	5.61307e-05	0.00187062	UP
	PGM1	378.706	1.51655	0.376732	-4.02554	5.68448e-05	0.00188933	UP
	TRIM49C	12.6549	6.91603	1.72001	-4.02093	5.79679e-05	0.00192149	UP
	INPP5K	167.752	-1.51224	0.376423	4.01739	5.88472e-05	0.00194542	DOWN
	ENY2	563.081	1.17021	0.291489	-4.01457	5.95534e-05	0.00196351	UP
	EGR3	33.5159	-2.67161	0.666306	4.00958	6.08265e-05	0.00200016	DOWN
	RWDD2B	472.767	1.12795	0.281361	-4.00891	6.09992e-05	0.00200052	UP
	WWTR1	527.814	-1.10613	0.276043	4.00709	6.14724e-05	0.0020107	DOWN
	WDR77	1204.96	1.05639	0.263846	-4.00382	6.2327e-05	0.00203327	UP
	WDR54	442.516	1.38554	0.347346	-3.98893	6.63711e-05	0.00215951	UP
	NEAT1	144.439	-1.78295	0.447689	3.98256	6.81782e-05	0.00221248	DOWN
	TEX9	143.868	1.61359	0.405484	-3.97942	6.90834e-05	0.00223599	UP
	ALDH2	935.246	-1.13713	0.285873	3.97776	6.95674e-05	0.00224577	DOWN
	KDM6B	121.692	-2.07165	0.521472	3.9727	7.10634e-05	0.00228809	DOWN
	BLCAP	420.475	1.17056	0.29479	-3.97084	7.16197e-05	0.00230002	UP
	LSM7	1227.99	1.05435	0.265996	-3.96377	7.37751e-05	0.00235699	UP
	ZNF333	94.4932	-1.57974	0.398485	3.96438	7.3587e-05	0.00235699	DOWN
	TMEM167A	1565.55	1.12687	0.284803	-3.95667	7.60014e-05	0.00242186	UP
	EDA2R	331.449	1.15948	0.293151	-3.95525	7.6455e-05	0.00243005	UP
	HOXC10	823.618	-1.18807	0.300656	3.95159	7.76339e-05	0.0024549	DOWN
	MDM2	3062.04	1.0422	0.263718	-3.95196	7.75147e-05	0.0024549	UP
	FGB	19.9762	-4.99815	1.26538	3.94993	7.81739e-05	0.00246567	DOWN
	PPIA	3129.55	1.30619	0.331154	-3.94435	8.00183e-05	0.00250467	UP
	MRPS33	343.937	1.45914	0.369857	-3.94515	7.97498e-05	0.00250467	UP
	FGFBP3	141.378	-2.02535	0.513448	3.94461	7.99313e-05	0.00250467	DOWN
	SRD5A3	357.638	1.36902	0.347244	-3.94253	8.06272e-05	0.00251736	UP
	TOMM7	498.476	1.29115	0.327548	-3.94187	8.08497e-05	0.00251795	UP
	H2AZ2	407.974	1.32177	0.335481	-3.93993	8.1505e-05	0.00253198	UP
	SLC39A10	1685.62	-1.31096	0.332876	3.93829	8.20645e-05	0.00253661	DOWN
	MEF2C	31.4735	4.19311	1.0646	-3.93867	8.19341e-05	0.00253661	UP
	OPLAH	279.722	-1.56699	0.397999	3.93716	8.24512e-05	0.00254221	DOWN
	NXT2	295.464	1.45075	0.368574	-3.93612	8.28084e-05	0.00254687	UP
	ANKRD34A	177.921	-1.4475	0.367913	3.93436	8.34197e-05	0.00255931	DOWN
	RPS26	2240.78	1.24206	0.315975	-3.93088	8.4637e-05	0.00257747	UP
	SULT2A1	242.989	1.53563	0.390615	-3.93132	8.44819e-05	0.00257747	UP
	LOC105373367	29.449	3.54452	0.901674	-3.93104	8.45803e-05	0.00257747	UP
	DVL2	693.762	-1.27688	0.325527	3.92249	8.76383e-05	0.00266231	DOWN
	SNRNP25	592.393	1.34252	0.342454	-3.92029	8.84425e-05	0.00268015	UP
	PRRX1	62.2818	-2.53414	0.646749	3.91827	8.9186e-05	0.00269608	DOWN
	SETX	578.931	-1.25914	0.322177	3.90822	9.29774e-05	0.00280383	DOWN
	NMRK1	22.7094	2.98024	0.762762	-3.90717	9.33825e-05	0.0028092	UP
	ROMO1	1210.76	1.42924	0.3661	-3.90397	9.46267e-05	0.00283972	UP
	ANKRD40	672.226	1.2264	0.314403	-3.90073	9.59048e-05	0.00287111	UP
	VAV3	193.3	-1.29307	0.331666	3.89872	9.67032e-05	0.00288801	DOWN
	SCARB2	315.688	-1.32989	0.341264	3.89696	9.74091e-05	0.00290209	DOWN
	ENO1	17575.1	1.23267	0.31681	-3.89087	9.98869e-05	0.00296875	UP
	HMGB1	4954.76	1.05133	0.270272	-3.8899	0.000100285	0.00297342	UP
	NDUFS6	700.123	1.07686	0.277157	-3.88539	0.000102167	0.00301477	UP
	RIDA	492.558	1.29025	0.332067	-3.8855	0.00010212	0.00301477	UP
	CFL1	4620.73	1.25647	0.32366	-3.88209	0.000103564	0.00304873	UP
	DUSP2	334.192	-1.9472	0.502272	3.87679	0.000105845	0.00310848	DOWN
	MRPL27	1264.51	1.14546	0.295829	-3.87202	0.000107936	0.00316239	UP
	ZNF587B	75.0144	1.92484	0.497206	-3.87132	0.000108247	0.00316399	UP
	SLIT2	231.308	-1.8725	0.483947	3.86922	0.000109182	0.0031838	DOWN
	KCNN4	14.1667	-3.87853	1.00274	3.86794	0.000109759	0.00319308	DOWN
	ECM1	47.0364	-2.96429	0.766622	3.8667	0.00011032	0.00320186	DOWN
	TRIAP1	1668.66	1.07469	0.278003	-3.86574	0.000110752	0.00320687	UP
	LOC122526782	77.2936	-1.7706	0.458402	3.86255	0.000112209	0.00323072	DOWN
	NIPAL4	9.64962	6.71354	1.73851	-3.86166	0.000112621	0.00323072	UP
	UCHL3	480.479	1.23845	0.32059	-3.86304	0.000111986	0.00323072	UP
	SERF2	2369.99	1.1041	0.285875	-3.86217	0.000112385	0.00323072	UP
	TRIM11	171.421	-1.43695	0.372822	3.85425	0.000116083	0.00332233	DOWN
	MACO1	51.4518	2.02325	0.525278	-3.85177	0.000117267	0.00334847	UP
	MYO7A	89.6584	-2.02834	0.526694	3.85107	0.000117602	0.00335029	DOWN
	AMOTL2	426.453	-1.05869	0.274993	3.84987	0.000118181	0.00335905	DOWN
	SMIM11	176.273	1.47289	0.382661	-3.84906	0.00011857	0.00336239	UP
	ATP5IF1	2987.36	1.2213	0.317669	-3.84457	0.000120766	0.00341681	UP
	BTN2A2	94.811	-1.72386	0.448673	3.84213	0.000121971	0.00344304	DOWN
	NDUFA5	1280.94	1.02209	0.266281	-3.83839	0.000123842	0.00347207	UP
	TXNDC17	1140.13	1.21358	0.316105	-3.83917	0.000123448	0.00347207	UP
	TRIB3	2851.18	-3.17146	0.826164	3.83878	0.000123646	0.00347207	DOWN
	MRPS11	590.657	1.11645	0.290955	-3.83718	0.000124456	0.00348138	UP
	PYCR3	407.218	1.09567	0.28561	-3.83623	0.000124939	0.003487	UP
	FLNC	36.7771	-2.54258	0.663435	3.83245	0.000126874	0.00353305	DOWN
	PARP14	803.37	-1.14344	0.298567	3.82978	0.00012826	0.00355562	DOWN
	NDUFA8	1176.52	1.05969	0.27667	-3.83015	0.000128065	0.00355562	UP
	COX6C	1442.9	1.18246	0.308819	-3.82896	0.000128688	0.00355951	UP
	LSM3	1199.83	1.07397	0.280559	-3.82798	0.0001292	0.00356569	UP
	ERCC2	347.683	-1.14708	0.299828	3.82577	0.000130361	0.00358175	DOWN
	UFD1	1447.1	1.05238	0.275067	-3.82592	0.000130285	0.00358175	UP
	FAM162A	1428.19	1.22871	0.321768	-3.81864	0.000134192	0.00367883	UP
	TRIM55	13.9644	4.58974	1.20448	-3.81055	0.00013866	0.00379291	UP
	MOCS2	521.399	1.11477	0.29267	-3.80895	0.000139556	0.00380059	UP
	PPME1	2414.78	-1.14154	0.29969	3.80909	0.000139479	0.00380059	DOWN
	EMG1	1069.55	1.106	0.290498	-3.80724	0.000140526	0.0038186	UP
	UNC13C	147.092	-1.32355	0.347742	3.80613	0.000141158	0.00382737	DOWN
	ITPRID2	93.8075	-1.99794	0.525086	3.80498	0.000141816	0.00383678	DOWN
	ZNF252P	143.188	1.63056	0.428728	-3.80326	0.000142806	0.00385515	UP
	TMTC1	27.072	-2.75791	0.725608	3.80082	0.000144217	0.00388475	DOWN
	ISG15	795.14	1.13537	0.298848	-3.79917	0.000145179	0.00389492	UP
	BRK1	1299.05	1.09464	0.288173	-3.79856	0.00014554	0.00389492	UP
	CAMK2D	58.1379	-2.10582	0.554361	3.79865	0.000145489	0.00389492	DOWN
	ZNF143	578.132	-1.20308	0.316997	3.79525	0.000147492	0.00393865	DOWN
	RPL36	3226.57	1.18777	0.313017	-3.79459	0.000147885	0.00394063	UP
	LOC101060632	15.6819	6.18767	1.63102	-3.79374	0.000148396	0.00394575	UP
	C4orf3	1417.98	0.933301	0.246182	-3.79111	0.000149977	0.00397469	UP
	FDXR	1997.58	0.91526	0.241439	-3.79086	0.000150128	0.00397469	UP
	NDUFA2	652.196	1.28612	0.339439	-3.78896	0.000151281	0.00399053	UP
	CLIP3	77.8595	-2.12167	0.559984	3.78881	0.000151372	0.00399053	DOWN
	PATJ	164.595	-1.57319	0.415289	3.78818	0.000151757	0.0039908	DOWN
	TMEM126A	605.08	1.21202	0.319987	-3.78773	0.000152028	0.0039908	UP
	ZSWIM4	39.1229	-2.2632	0.598088	3.78405	0.000154297	0.0040418	DOWN
	LOC124901481	89.7585	1.76153	0.465596	-3.78339	0.000154708	0.00404399	UP
	TMEM14B	1552.81	1.27055	0.335929	-3.7822	0.000155449	0.00405479	UP
	RHOC	1707.26	1.19491	0.315979	-3.78162	0.000155809	0.00405564	UP
	CEBPG	839.385	-1.26773	0.335448	3.7792	0.000157332	0.00408668	DOWN
	THOC7	438.232	1.15024	0.304763	-3.77421	0.000160519	0.00413692	UP
	TNFRSF10B	1783	-1.18178	0.313116	3.77424	0.000160496	0.00413692	DOWN
	IMMP1L	95.0191	1.53462	0.406586	-3.77441	0.000160389	0.00413692	UP
	LIPG	204.936	-1.85869	0.49249	3.77407	0.000160605	0.00413692	DOWN
	MOSPD2	275.308	-1.3154	0.34891	3.77003	0.000163225	0.00419566	DOWN
	CTNNA2	269.678	-1.69457	0.449734	3.76794	0.000164601	0.00421461	DOWN
	ATP5F1E	79.7792	1.80775	0.47978	-3.76787	0.000164644	0.00421461	UP
	ISM2	46.7521	-2.33273	0.619413	3.76604	0.000165858	0.00423693	DOWN
	FADS1	4082.41	-1.11607	0.296573	3.76321	0.000167748	0.00427114	DOWN
	SNX33	42.4721	-2.1727	0.577386	3.763	0.000167889	0.00427114	DOWN
	DECR1	188.826	1.29929	0.345398	-3.76172	0.000168748	0.00428124	UP
	SSNA1	357.578	1.13463	0.301654	-3.76138	0.000168978	0.00428124	UP
	GPRC5B	85.893	-1.63557	0.434949	3.76037	0.000169662	0.00428977	DOWN
	SHISA3	142.866	-6.70806	1.78541	3.75715	0.00017186	0.00433649	DOWN
	LAMA5	46.2855	-2.34776	0.62498	3.75654	0.000172277	0.00433814	DOWN
	COX16	132.749	1.54165	0.410837	-3.75247	0.0001751	0.00440029	UP
	MYADM	799.963	-1.07712	0.287156	3.75098	0.000176141	0.00441747	DOWN
	RFPL4B	26.9299	3.61633	0.96597	-3.74373	0.000181308	0.00453227	UP
	ASTN2	174.008	1.24207	0.331835	-3.74302	0.000181819	0.00453227	UP
	LEMD3	213.413	-1.47297	0.393505	3.7432	0.000181688	0.00453227	DOWN
	MMP10	1474.13	-3.17642	0.848963	3.74154	0.0001829	0.00455004	DOWN
	SEM1	1031.32	0.98886	0.264333	-3.74096	0.00018332	0.00455133	UP
	PRADC1	277.149	1.44382	0.386298	-3.73758	0.000185802	0.00460373	UP
	RPS17	3048.89	1.3798	0.369226	-3.737	0.000186228	0.00460506	UP
	ZFP69	14.4819	-3.5189	0.943529	3.7295	0.000191858	0.00472537	DOWN
	TMC6	92.3735	-1.63359	0.438009	3.72957	0.000191803	0.00472537	DOWN
	KDM7A	33.2582	-2.27985	0.611598	3.72769	0.000193242	0.00475	DOWN
	SPATC1L	12.957	-6.37734	1.71282	3.7233	0.000196632	0.00482372	DOWN
	LSM6	512.717	1.09322	0.29386	-3.72022	0.000199049	0.00486371	UP
	CORO1B	977.129	-1.10697	0.297527	3.72056	0.000198781	0.00486371	DOWN
	CHCHD2	4994.05	1.23434	0.33203	-3.71755	0.000201161	0.00490562	UP
	KCTD13	150.869	-2.14375	0.577446	3.71247	0.000205248	0.00499544	DOWN
	ASPHD1	157.086	-1.85999	0.501361	3.70988	0.000207356	0.00502697	DOWN
	SLC12A4	678.846	-1.19554	0.322251	3.70997	0.000207282	0.00502697	DOWN
	TCEA1	2087.86	-1.09762	0.29598	3.70843	0.000208552	0.00504606	DOWN
	HINT1	3181.11	1.19496	0.322833	-3.70147	0.000214351	0.00517624	UP
	CCR1	726.104	-1.1548	0.312371	3.69687	0.000218275	0.0052403	DOWN
	AMD1	497.503	1.38725	0.375232	-3.69706	0.000218112	0.0052403	UP
	MAFF	452.539	-4.2493	1.14924	3.69747	0.000217757	0.0052403	DOWN
	SNRPD1	2380.42	1.02363	0.276938	-3.69624	0.000218813	0.00524304	UP
	PRDX1	2004	1.07783	0.291878	-3.69276	0.000221834	0.00530513	UP
	YWHAB	2115.43	0.938296	0.254152	-3.69187	0.000222613	0.0053135	UP
	GAMT	2002.29	1.0279	0.278657	-3.68878	0.000225331	0.00536799	UP
	CEND1	38.6069	2.19216	0.594385	-3.68811	0.000225925	0.00537181	UP
	TGFBR3	175.193	1.24274	0.337081	-3.68676	0.000227124	0.00538994	UP
	PLSCR1	24.0449	2.92444	0.794802	-3.67946	0.000233728	0.00553071	UP
	GAA	770.727	-1.26092	0.342728	3.67907	0.000234089	0.00553071	DOWN
	ATF5	95.5068	-1.60806	0.437125	3.67873	0.000234397	0.00553071	DOWN
	ARPC1A	1249.07	1.0319	0.280665	-3.67664	0.000236325	0.00556558	UP
	COL9A1	8.37551	-6.78633	1.84683	3.67459	0.000238234	0.00559986	DOWN
	PHB1	4706.12	1.03505	0.281821	-3.67273	0.000239971	0.00562998	UP
	MRPL24	1483.3	0.934266	0.254585	-3.66976	0.00024278	0.00565299	UP
	MRRF	267.111	1.21035	0.32969	-3.67116	0.000241451	0.00565299	UP
	NIPSNAP1	2531.02	-1.30507	0.355553	3.67053	0.000242047	0.00565299	DOWN
	F8	46.7933	2.02687	0.552263	-3.67011	0.000242443	0.00565299	UP
	SEMA4B	208.47	-1.86131	0.507873	3.66491	0.000247426	0.00575033	DOWN
	COX7A2	3499.76	1.22626	0.334677	-3.664	0.000248308	0.00576	UP
	HLA-DMA	168.837	-2.13626	0.583617	3.66038	0.00025184	0.00581754	DOWN
	IFT46	61.166	2.2056	0.602485	-3.66083	0.000251395	0.00581754	UP
	SNRPD2	3453.34	1.13916	0.311243	-3.66002	0.0002522	0.00581754	UP
	SENP8	55.106	2.15932	0.590496	-3.65679	0.000255392	0.00588019	UP
	CLIP1	365.611	-1.65023	0.451413	3.6557	0.000256479	0.00589426	DOWN
	CDKN2AIPNL	520.598	1.09949	0.300982	-3.65302	0.000259177	0.00594521	UP
	GON7	149.76	1.32775	0.363914	-3.64853	0.00026374	0.00603867	UP
	FGFR4	187.35	-1.41376	0.388069	3.64305	0.000269422	0.00615737	DOWN
	GPX1	749.305	1.22933	0.33789	-3.63827	0.000274477	0.00621545	UP
	HAND2	24.2009	-2.95691	0.812378	3.63982	0.000272832	0.00621545	DOWN
	MIDEAS	385.433	-1.25385	0.344585	3.63874	0.000273979	0.00621545	DOWN
	PLA2G3	218.014	-1.9461	0.53476	3.6392	0.000273488	0.00621545	DOWN
	TSC22D3	1373.56	-3.17809	0.873396	3.63877	0.000273945	0.00621545	DOWN
	RIOK2	509.657	1.12278	0.308882	-3.63498	0.000278001	0.00627227	UP
	SYT16	41.7963	-2.09083	0.575185	3.63505	0.00027793	0.00627227	DOWN
	SMIM14	171.949	-1.78214	0.490411	3.63398	0.000279084	0.00628523	DOWN
	LTBP4	332.58	-1.73911	0.478669	3.63321	0.00027992	0.00629259	DOWN
	SMIM19	264.3	1.30216	0.358532	-3.63193	0.000281308	0.0063009	UP
	USP32	207.487	-1.36796	0.376612	3.63229	0.000280923	0.0063009	DOWN
	RBM3	1432.27	1.39791	0.385314	-3.62798	0.000285642	0.0063864	UP
	NBEA	735.65	-0.981857	0.27076	3.62631	0.000287504	0.00641643	DOWN
	UBR4	334.298	-1.28878	0.355564	3.6246	0.000289404	0.00644719	DOWN
	FHIT	92.0413	-2.00853	0.554434	3.62267	0.000291573	0.00648384	DOWN
	SMCHD1	224.33	-1.3012	0.359283	3.62165	0.00029273	0.00649788	DOWN
	ADAMTSL4	68.2034	-2.12736	0.587927	3.61841	0.00029642	0.00655623	DOWN
	RPS5	3238.57	1.39085	0.384333	-3.61886	0.0002959	0.00655623	UP
	SURF2	290.615	1.10467	0.305748	-3.61301	0.00030266	0.00668229	UP
	BLOC1S1	114.476	1.43209	0.397016	-3.60714	0.000309596	0.00682325	UP
	LDHD	52.3364	-2.23362	0.61941	3.60605	0.000310896	0.00683971	DOWN
	HDDC2	331.919	1.04055	0.288741	-3.60376	0.000313644	0.00686571	UP
	POLR2J	380.7	1.01327	0.281194	-3.60345	0.00031402	0.00686571	UP
	WSB2	79.9239	-1.52916	0.42424	3.60447	0.000312786	0.00686571	DOWN
	GINS3	193.036	1.337	0.371058	-3.60322	0.000314299	0.00686571	UP
	SCML1	36.0395	2.6637	0.740711	-3.59614	0.00032298	0.0070429	UP
	C1orf53	12.3703	3.81339	1.06087	-3.5946	0.000324889	0.00707037	UP
	PUS10	156.195	1.2912	0.359248	-3.59418	0.00032541	0.00707037	UP
	DSC2	24.5504	-8.08523	2.24981	3.59375	0.000325955	0.00707037	DOWN
	RANBP1	2136.18	0.974602	0.271382	-3.59126	0.00032908	0.00712565	UP
	SUN1	1121.05	-0.957641	0.266769	3.58978	0.000330957	0.00715375	DOWN
	SUCLG1	1014.69	1.10285	0.307409	-3.58755	0.000333793	0.00718599	UP
	QDPR	184.02	1.25683	0.350278	-3.58809	0.000333112	0.00718599	UP
	HNRNPDL	698.231	1.26031	0.351358	-3.58696	0.000334561	0.00718599	UP
	RXYLT1	49.4351	1.82477	0.508748	-3.58679	0.000334773	0.00718599	UP
	EIF4EBP2	183.222	1.47325	0.411071	-3.58393	0.000338458	0.00725251	UP
	FBXO10	120.919	-1.61255	0.450483	3.5796	0.000344119	0.00736105	DOWN
	WDR45	524.265	-1.03109	0.288095	3.57901	0.000344904	0.00736509	DOWN
	TTYH2	41.9089	2.38938	0.668458	-3.57447	0.000350944	0.00748115	UP
	SPTBN2	116.828	-1.58422	0.44345	3.57249	0.000353609	0.00752498	DOWN
	MSMO1	3341.11	-1.55908	0.436489	3.57188	0.000354433	0.00752958	DOWN
	BLOC1S2	1418.79	0.890324	0.249348	-3.57061	0.000356157	0.00754028	UP
	EPOP	68.2717	-1.73839	0.486802	3.57104	0.000355567	0.00754028	DOWN
	BBX	309.934	1.24457	0.34889	-3.56721	0.000360796	0.00762544	UP
	GLB1	1575.27	-0.915675	0.256764	3.56621	0.000362185	0.00763805	DOWN
	PPP3CA	20.6724	-3.65612	1.02531	3.56589	0.000362628	0.00763805	DOWN
	C15orf40	149.862	1.28242	0.359817	-3.56409	0.000365122	0.0076775	UP
	TGIF1	2102.46	-1.13982	0.319937	3.56266	0.000367123	0.00770646	DOWN
	MYCL	40.6607	-2.503	0.703445	3.5582	0.000373399	0.00781169	DOWN
	SOD1	1610.76	0.987275	0.277437	-3.55856	0.000372892	0.00781169	UP
	ITM2C	1540.65	-1.28117	0.360312	3.55573	0.000376936	0.00782131	DOWN
	EGR1	1041.62	-1.42592	0.400987	3.55603	0.000376503	0.00782131	DOWN
	SSC4D	52.727	-2.7251	0.766166	3.5568	0.000375404	0.00782131	DOWN
	ARL5B	585.667	-1.4564	0.4096	3.55567	0.000377022	0.00782131	DOWN
	MRPL58	342.199	1.39541	0.392268	-3.55727	0.000374725	0.00782131	UP
	ETFDH	554.005	-1.07191	0.301526	3.55495	0.000378051	0.00782952	DOWN
	RDX	2031.06	0.972006	0.273476	-3.55426	0.000379042	0.00783692	UP
	ADHFE1	51.2378	-2.14271	0.602939	3.55377	0.000379758	0.00783861	DOWN
	MTFP1	640.086	1.09642	0.308886	-3.54961	0.000385809	0.00795023	UP
	BCLAF1	361.965	1.21491	0.342392	-3.5483	0.000387731	0.00797655	UP
	NID1	1143.96	-1.49546	0.421626	3.54688	0.000389821	0.00800621	DOWN
	ART5	23.9156	-3.23038	0.910879	3.54644	0.000390468	0.00800621	DOWN
	DGCR6L	307.761	1.13964	0.321681	-3.54276	0.000395956	0.00810529	UP
	ADD3	350.094	1.04037	0.2938	-3.5411	0.000398469	0.00814326	UP
	EDC4	396.195	-1.18465	0.334617	3.54033	0.000399629	0.00815348	DOWN
	CSRNP1	198.553	-1.36999	0.387033	3.53973	0.000400544	0.00815869	DOWN
	SLC4A7	374.725	-1.48969	0.42116	3.5371	0.000404542	0.00822657	DOWN
	TMEM120A	829.16	-1.22713	0.347017	3.53623	0.000405874	0.0082266	DOWN
	YES1	664.427	-1.03478	0.292609	3.53641	0.000405609	0.0082266	DOWN
	ERBIN	353.651	-1.04867	0.296781	3.53346	0.000410151	0.00829968	DOWN
	RPL10A	3532.92	1.17146	0.332052	-3.52795	0.000418788	0.0084606	UP
	ATP8A1	61.2943	-1.71138	0.485217	3.52704	0.000420226	0.00847581	DOWN
	TPI1	14553.7	1.07343	0.304537	-3.5248	0.000423802	0.00853402	UP
	MYL9	2466.2	1.31316	0.372619	-3.52413	0.000424874	0.00854169	UP
	PCNA	1746.69	1.06939	0.303618	-3.52215	0.000428062	0.00859181	UP
	ERH	2336.07	1.01194	0.287404	-3.52097	0.00042997	0.00861613	UP
	HSBP1	3819.66	1.02311	0.290642	-3.52018	0.000431254	0.00862787	UP
	GAPDH	22780.6	1.06916	0.304083	-3.516	0.000438102	0.00875071	UP
	DYNC1H1	986.139	-1.32273	0.376294	3.51514	0.000439515	0.00876479	DOWN
	MAGOHB	400.678	1.33124	0.379217	-3.5105	0.000447273	0.00890512	UP
	TCEAL1	213.095	1.12709	0.321103	-3.51004	0.000448032	0.00890589	UP
	IFITM2	532.966	-1.42772	0.406882	3.50892	0.000449936	0.00891507	DOWN
	NAB2	562.332	-1.44603	0.412059	3.50929	0.000449305	0.00891507	DOWN
	ANKRD1	13.5402	-4.28075	1.22119	3.5054	0.000455922	0.0090104	DOWN
	EIF1AX	1150.35	1.09499	0.312388	-3.50524	0.000456204	0.0090104	UP
	RGL3	41.571	-2.18906	0.624651	3.50445	0.000457545	0.00902246	DOWN
	LRP8	38.1148	-2.18662	0.624246	3.50281	0.000460371	0.00906375	DOWN
	COL11A1	15.7798	-6.17056	1.76206	3.50191	0.000461944	0.00908025	DOWN
	SQLE	1358.27	-1.0729	0.306467	3.50085	0.000463769	0.00910165	DOWN
	ZCCHC10	582.687	1.006	0.287525	-3.49883	0.000467301	0.00914195	UP
	NDUFS8	1908.68	0.866426	0.247622	-3.49898	0.00046704	0.00914195	UP
	RNF7	1021.19	0.988431	0.282557	-3.49816	0.000468476	0.00915046	UP
	ADAMTS4	18.581	-3.74939	1.07306	3.49411	0.000475649	0.00927591	DOWN
	LOC105373234	11.387	5.92071	1.69548	-3.49206	0.000479309	0.00931789	UP
	PTPDC1	77.4663	-1.65263	0.473254	3.49206	0.000479304	0.00931789	DOWN
	COX7C	1772.05	1.26775	0.363424	-3.48836	0.000485999	0.0094331	UP
	ARL6IP4	943.372	0.885959	0.254214	-3.4851	0.000491961	0.00953387	UP
	LGALS1	3269.16	1.02591	0.294512	-3.48342	0.000495047	0.00957865	UP
	AQP9	7.52944	-6.37938	1.83188	3.48242	0.0004969	0.00958451	DOWN
	SYNE4	75.4341	-2.19725	0.630933	3.48255	0.000496665	0.00958451	DOWN
	PFKP	779.44	-1.00401	0.288345	3.48197	0.000497737	0.00958571	DOWN
	VAMP8	297.446	1.5389	0.442152	-3.48047	0.000500542	0.00962472	UP
	ACSL3	2205.23	-1.15326	0.331432	3.47962	0.000502121	0.00962514	DOWN
	NSG1	84.1294	1.51411	0.435119	-3.47977	0.000501848	0.00962514	UP
	HSD17B10	1117	0.960716	0.276212	-3.47819	0.000504821	0.00966193	UP
	EDARADD	33.6538	2.65618	0.764086	-3.47628	0.000508425	0.00971588	UP
	SRP14	3207.88	1.05294	0.303186	-3.47292	0.00051482	0.0098229	UP
	COX5B	2592.57	1.10761	0.31898	-3.47236	0.0005159	0.00982834	UP
	TRA2A	771.234	1.15404	0.332757	-3.46811	0.000524133	0.00996982	UP
	HEXB	1784.09	-0.949641	0.274209	3.4632	0.000533795	0.010138	DOWN
	SHC1	5199.3	-1.14882	0.332081	3.45945	0.000541276	0.0102329	DOWN
	NDUFA12	2196.34	1.03704	0.299765	-3.45952	0.000541148	0.0102329	UP
	DDHD1	194.393	-1.37316	0.396876	3.45991	0.000540351	0.0102329	DOWN
	NUBP2	835.556	0.900675	0.260489	-3.45763	0.000544955	0.0102867	UP
	C1QBP	6677.25	1.04447	0.302289	-3.4552	0.000549894	0.0103642	UP
	NDUFA6	2773.57	1.03065	0.29845	-3.45334	0.000553695	0.0104199	UP
	MAD2L1	1859.47	1.1584	0.335577	-3.45196	0.000556523	0.0104572	UP
	MDH1B	53.0326	1.85398	0.537188	-3.45127	0.000557949	0.0104637	UP
	RPL26	2463.87	1.09167	0.316337	-3.45098	0.000558561	0.0104637	UP
	PITX2	459.87	1.15104	0.33366	-3.44974	0.000561125	0.0104958	UP
	PSMA2	3545.89	0.991674	0.287581	-3.44833	0.000564073	0.010535	UP
	ATP11C	157.634	-1.30427	0.378498	3.44592	0.000569122	0.0106133	DOWN
	ARRDC1	257.259	-1.22825	0.356563	3.44471	0.000571676	0.0106449	DOWN
	FIS1	323.854	1.1097	0.322216	-3.44396	0.000573257	0.0106491	UP
	TRIM64	8.95971	6.36876	1.84935	-3.44379	0.000573628	0.0106491	UP
	FGL1	49.471	-1.73648	0.504365	3.4429	0.000575519	0.0106682	DOWN
	KIF15	232.306	-1.47234	0.428246	3.43807	0.000585873	0.0108439	DOWN
	COL1A1	55.946	1.90799	0.555104	-3.43718	0.000587814	0.0108636	UP
	POLR2F	747.125	1.05316	0.306488	-3.43623	0.000589878	0.0108854	UP
	RAB11FIP4	79.5584	-1.76323	0.513201	3.43575	0.000590914	0.0108883	DOWN
	CARMIL3	19.2465	-3.51991	1.02499	3.43409	0.00059454	0.0109388	DOWN
	PKM	16338.2	0.95591	0.278404	-3.43354	0.000595751	0.0109448	UP
	BEST1	11.2023	-4.97842	1.45041	3.43243	0.000598202	0.0109735	DOWN
	APOO	318.006	1.10424	0.321958	-3.42978	0.000604081	0.011065	UP
	SDHAF3	786.585	1.15825	0.337785	-3.42896	0.000605903	0.0110819	UP
	AP1M2	27.1012	-2.88224	0.841534	3.42498	0.000614839	0.0112288	DOWN
	ATP5PB	3906.33	1.14291	0.333886	-3.42304	0.00061924	0.0112758	UP
	NTPCR	2138.73	1.19307	0.34851	-3.42335	0.000618548	0.0112758	UP
	TMEM30B	774.209	-1.23909	0.362167	3.42132	0.00062317	0.0113307	DOWN
	UBE2N	3182.23	0.939352	0.275049	-3.41521	0.000637321	0.011571	UP
	SIX5	73.8272	-1.49546	0.438001	3.41429	0.000639489	0.0115933	DOWN
	SLCO4A1	310.561	-1.25329	0.367134	3.41372	0.000640832	0.0116007	DOWN
	UQCRHL	141.923	1.46507	0.429411	-3.41181	0.00064533	0.0116471	UP
	LOC105377407	18.754	2.69187	0.789062	-3.41148	0.000646102	0.0116471	UP
	SRA1	1743.05	1.03227	0.302662	-3.41064	0.000648105	0.0116471	UP
	FXN	520.789	0.90279	0.264698	-3.41065	0.000648084	0.0116471	UP
	MVK	144.298	-1.56612	0.45915	3.41093	0.000647428	0.0116471	DOWN
	LAMTOR5	1399.83	1.00629	0.295095	-3.41007	0.000649464	0.0116545	UP
	GTF2H5	297.287	1.14863	0.336921	-3.4092	0.000651538	0.0116748	UP
	IGHMBP2	219.414	-1.31354	0.38542	3.40806	0.000654266	0.0116945	DOWN
	TMEM38A	78.3781	-1.70961	0.501655	3.40795	0.000654531	0.0116945	DOWN
	PSMB4	3507.85	1.14816	0.337092	-3.40608	0.000659027	0.0117558	UP
	PLA2G15	267.94	-1.35477	0.39779	3.40574	0.000659862	0.0117558	DOWN
	NBR1	513.421	-1.08933	0.319969	3.40449	0.000662871	0.0117924	DOWN
	TMA16	391.666	1.15897	0.340483	-3.4039	0.000664301	0.0117951	UP
	R3HCC1	437.812	0.989257	0.290666	-3.40341	0.000665501	0.0117951	UP
	NAA38	671.741	1.14455	0.336312	-3.40325	0.000665884	0.0117951	UP
	HINT2	461.262	1.17407	0.345113	-3.40198	0.000668998	0.0118164	UP
	SEC23B	2279.37	-0.839094	0.246639	3.40211	0.000668683	0.0118164	DOWN
	AK2	1944.61	0.866536	0.254855	-3.40011	0.000673581	0.0118635	UP
	VPS18	285.723	-1.11277	0.327261	3.40026	0.000673211	0.0118635	DOWN
	RPS27A	4315.9	1.34946	0.397148	-3.39788	0.000679098	0.0119436	UP
	NSF	494.812	1.073	0.316331	-3.39202	0.000693782	0.0121845	UP
	LRRC49	402.177	0.977792	0.288366	-3.3908	0.000696892	0.0122218	UP
	UBA52	1846.27	1.07283	0.316532	-3.38932	0.00070065	0.0122703	UP
	COX6B1	1199.48	1.07085	0.316075	-3.38797	0.000704131	0.0123138	UP
	MBD3L3	8.82247	6.42167	1.89585	-3.38723	0.000706013	0.0123293	UP
	HSBP1L1	46.2328	-2.30032	0.679571	3.38495	0.000711901	0.0124146	DOWN
	CASP6	306.983	0.988215	0.292113	-3.38299	0.000717018	0.0124686	UP
	ZNF561-AS1	78.991	1.43479	0.424095	-3.38318	0.000716522	0.0124686	UP
	ATG9A	516.331	-0.997202	0.295009	3.38024	0.000724213	0.0125761	DOWN
	ALDH9A1	1001.31	0.900349	0.266432	-3.37928	0.000726761	0.0126026	UP
	MIPEP	389.215	1.05337	0.311988	-3.3763	0.000734671	0.0127042	UP
	MRPS12	1277.41	0.998786	0.295793	-3.37663	0.000733789	0.0127042	UP
	LSP1P4	15.3287	3.38261	1.00201	-3.37583	0.00073594	0.0127083	UP
	SH3BGRL	150.055	1.51702	0.450338	-3.36862	0.000755441	0.0130269	UP
	MCTS1	384.944	1.11127	0.330049	-3.36698	0.000759951	0.0130864	UP
	ACTMAP	190.791	-1.08616	0.322738	3.36545	0.000764191	0.0131411	DOWN
	SLC9A5	21.7163	-3.41376	1.01458	3.3647	0.000766273	0.0131586	DOWN
	ORMDL2	350.313	1.05583	0.313865	-3.36394	0.00076837	0.0131763	UP
	DMAC2	463.58	0.98983	0.294397	-3.36223	0.000773161	0.0132401	UP
	HYOU1	1072.31	-1.20285	0.357952	3.36038	0.000778355	0.0133106	DOWN
	SAT1	55.1171	-1.95974	0.583375	3.35931	0.000781375	0.0133438	DOWN
	LOC100294145	648.617	1.00218	0.298516	-3.35722	0.000787314	0.0134267	UP
	MRPL54	370.067	1.19793	0.356866	-3.3568	0.000788505	0.0134285	UP
	ATP5MK	1310.03	1.17636	0.350626	-3.35504	0.000793549	0.0134773	UP
	C1GALT1C1	406.947	-1.13318	0.337741	3.35519	0.000793112	0.0134773	DOWN
	TFRC	2692.32	1.16109	0.346169	-3.3541	0.000796227	0.0135042	UP
	RPL38	1418.61	1.32884	0.396796	-3.34891	0.00081129	0.0137408	UP
	SLC35A5	228.341	1.13438	0.338878	-3.34745	0.000815595	0.0137948	UP
	TMSB15B	35.8422	1.9781	0.591029	-3.34687	0.000817305	0.0138049	UP
	COMMD3	255.267	1.33566	0.399192	-3.34591	0.00082013	0.0138282	UP
	FAH	386.896	1.05878	0.316465	-3.34564	0.000820925	0.0138282	UP
	SLC37A1	33.2134	-2.11602	0.633053	3.34257	0.000830065	0.0139632	DOWN
	PMS2P1	175.072	1.20997	0.362211	-3.34052	0.000836232	0.0140474	UP
	TXN	4180.56	0.954788	0.285852	-3.34015	0.000837346	0.0140474	UP
	CRTC2	65.1376	-1.77577	0.532476	3.33493	0.000853201	0.0142554	DOWN
	PURPL	114.763	1.39298	0.417637	-3.33539	0.000851794	0.0142554	UP
	NLGN3	136.724	-1.82671	0.54769	3.3353	0.000852073	0.0142554	DOWN
	AFTPH	184.402	-1.22726	0.368089	3.33413	0.000855675	0.0142774	DOWN
	PCK2	2179.74	-0.908172	0.272428	3.33362	0.000857251	0.0142844	DOWN
	CDC14A	104.024	-1.35879	0.408303	3.32789	0.000875076	0.0145618	DOWN
	ADM	132.316	-1.31971	0.396711	3.32663	0.000879046	0.0146082	DOWN
	LPCAT4	134.35	-1.41687	0.4261	3.3252	0.000883554	0.0146634	DOWN
	NECTIN4	102.595	1.66726	0.501804	-3.32252	0.000892071	0.0147849	UP
	LEPROT	199.586	1.39065	0.418832	-3.32031	0.000899185	0.0148829	UP
	IDI1	2307.82	-1.1072	0.333722	3.31773	0.000907512	0.0149806	DOWN
	TIMM13	784.511	0.922456	0.278027	-3.31786	0.000907098	0.0149806	UP
	GSTCD	298.327	1.21026	0.36486	-3.31704	0.000909762	0.0149857	UP
	CHCHD7	30.6681	2.14847	0.647737	-3.31689	0.000910243	0.0149857	UP
	PFN1	17009	0.810203	0.244382	-3.31531	0.000915409	0.0150507	UP
	MRPS7	2239.47	0.926868	0.279704	-3.31374	0.000920566	0.0150953	UP
	EMP3	1394.3	-1.20679	0.364146	3.31402	0.000919656	0.0150953	DOWN
	SNRPE	1184.72	1.09357	0.330324	-3.31061	0.000930929	0.0152249	UP
	IFT140	191.825	-1.3601	0.410826	3.31065	0.000930798	0.0152249	DOWN
	TPGS2	1701.67	0.840642	0.254236	-3.30654	0.000944553	0.015418	UP
	TOB2	598.843	-0.892852	0.270042	3.30634	0.000945229	0.015418	DOWN
	VCF2	164.898	1.18597	0.358828	-3.30512	0.000949359	0.0154649	UP
	PLEKHG5	20.683	-2.6444	0.80037	3.30397	0.000953246	0.0155078	DOWN
	UQCRH	2481.53	1.09553	0.331753	-3.30223	0.00095919	0.015584	UP
	CYB5D2	256.854	0.974391	0.295481	-3.29764	0.000975015	0.0158203	UP
	KIF1A	1436.69	-1.40264	0.425706	3.29485	0.000984743	0.0159572	DOWN
	MXD4	37.0645	1.95122	0.592553	-3.2929	0.00099158	0.016047	UP
	GPC5	130.146	-1.27452	0.387398	3.28996	0.001002	0.0161945	DOWN
	PDE1A	176.178	-1.52919	0.464861	3.28956	0.00100345	0.0161967	DOWN
	SLC30A1	77.9921	1.39205	0.423268	-3.28881	0.00100614	0.0162189	UP
	LINC02482	18.4914	2.73224	0.831636	-3.28538	0.00101846	0.0163935	UP
	TPM2	959.166	1.49424	0.454859	-3.28506	0.00101962	0.0163935	UP
	C19orf48P	1042.72	1.01079	0.307913	-3.28271	0.00102813	0.0165089	UP
	THAP10	162.066	1.16989	0.356569	-3.28097	0.00103451	0.0165898	UP
	DNASE2	1268.7	-1.03532	0.315676	3.2797	0.00103917	0.0166429	DOWN
	GNL1	465.394	-1.01625	0.310026	3.27795	0.00104562	0.0167245	DOWN
	SELENOF	1740.47	0.970842	0.296298	-3.27658	0.00105073	0.0167845	UP
	ZYX	95.7256	-1.73091	0.528341	3.27612	0.00105242	0.0167898	DOWN
	RNF123	319.107	-1.18731	0.362709	3.27346	0.0010624	0.0169055	DOWN
	ACTG1	13053.8	-0.810021	0.247446	3.27353	0.00106212	0.0169055	DOWN
	KDM5B	1285.6	-1.05118	0.321356	3.27108	0.00107138	0.017014	DOWN
	BTN2A1	117.099	-1.41415	0.432339	3.27092	0.00107198	0.017014	DOWN
	PNMA2	177.924	-1.20743	0.369221	3.2702	0.00107473	0.0170358	DOWN
	C19orf53	1500.61	0.881146	0.269511	-3.26943	0.00107766	0.0170604	UP
	MRPL57	1353.47	0.945785	0.289514	-3.2668	0.0010877	0.0171973	UP
	ATXN2	397.466	-0.995894	0.305028	3.26493	0.00109493	0.0172895	DOWN
	SP2	239.91	-1.21237	0.371373	3.26455	0.00109637	0.0172901	DOWN
	DHRS4-AS1	122.491	1.34962	0.413508	-3.26383	0.00109918	0.0172904	UP
	ADAMTS1	265.076	-2.74854	0.84212	3.26383	0.00109916	0.0172904	DOWN
	RPL34	4493.23	1.18842	0.364204	-3.26308	0.0011021	0.0172923	UP
	MED10	283.495	-0.982225	0.300993	3.26328	0.00110132	0.0172923	DOWN
	RPL19	6570.9	1.05749	0.324246	-3.26139	0.00110868	0.0173736	UP
	DUSP14	903.366	0.958382	0.293975	-3.26008	0.00111381	0.0174318	UP
	BIRC5	2330.19	1.02992	0.315975	-3.25948	0.00111615	0.0174333	UP
	DSG2	17.8727	-4.64676	1.42568	3.25934	0.00111673	0.0174333	DOWN
	SLC43A1	382.899	-0.95053	0.291933	3.25599	0.00112998	0.017618	DOWN
	ARPC5	4375.2	0.788319	0.242153	-3.25546	0.0011321	0.0176289	UP
	SPRY4	590.619	-1.3874	0.426645	3.25189	0.00114641	0.0178292	DOWN
	UGT3A2	115.197	1.45621	0.448085	-3.24984	0.0011547	0.0179356	UP
	RBX1	1445.28	1.17931	0.362924	-3.24946	0.00115624	0.017937	UP
	ATP5MG	3410.46	1.04256	0.321309	-3.24472	0.00117564	0.0181965	UP
	NINL	56.9339	-1.70676	0.526022	3.24466	0.00117592	0.0181965	DOWN
	PPP1R18	123.894	-1.19474	0.368303	3.24392	0.00117898	0.0182211	DOWN
	TTC39A	161.642	-1.23153	0.380142	3.23964	0.00119679	0.0184503	DOWN
	RPL37A	1749.4	1.12698	0.347839	-3.23994	0.00119555	0.0184503	UP
	CD320	1406.77	0.85898	0.265206	-3.23891	0.00119987	0.0184747	UP
	ITGB1BP1	728.998	0.957905	0.295882	-3.23746	0.00120598	0.0185457	UP
	GXYLT2	62.7793	1.68873	0.521822	-3.23622	0.00121123	0.0186034	UP
	THEMIS2	111.758	-1.33709	0.413216	3.23581	0.00121298	0.018607	DOWN
	LDOC1	31.9058	2.79877	0.865255	-3.23462	0.00121804	0.0186615	UP
	ACTN1	1062.18	-0.9523	0.294471	3.23394	0.00122096	0.0186831	DOWN
	UQCC3	27.5723	2.46403	0.762022	-3.23354	0.00122267	0.0186861	UP
	TTC39B	214.888	-1.07009	0.331139	3.23153	0.00123129	0.0187946	DOWN
	CBX8	307.381	-0.982698	0.304165	3.23081	0.0012344	0.0188189	DOWN
	DHTKD1	258.117	-1.27741	0.395705	3.22819	0.00124575	0.0189686	DOWN
	TMEM256	149.659	1.2793	0.396395	-3.22735	0.00124944	0.0190013	UP
	GASK1B	32.6588	2.39101	0.741415	-3.22493	0.00126004	0.019139	UP
	IFI27	64.3901	4.25734	1.32118	-3.22237	0.00127134	0.0192869	UP
	RGS1	1282.07	-1.14179	0.354445	3.22136	0.00127584	0.0193316	DOWN
	PLD5	9.4971	4.1675	1.29411	-3.22037	0.00128023	0.0193743	UP
	MBD3L2B	11.6262	5.64359	1.75267	-3.22	0.0012819	0.0193758	UP
	TTC12	43.903	1.70745	0.530328	-3.21962	0.00128361	0.019378	UP
	ZNF217	1002.95	-0.814708	0.253087	3.21908	0.00128601	0.0193906	DOWN
	FBLN1	604.731	-1.06578	0.331156	3.21836	0.00128924	0.0194155	DOWN
	GEMIN7	500.464	1.14704	0.356526	-3.21728	0.00129412	0.0194654	UP
	L1TD1	43.1157	-8.15709	2.53617	3.2163	0.00129853	0.0195079	DOWN
	CCDC32	345.26	1.05698	0.328683	-3.2158	0.00130081	0.0195185	UP
	FUT1	109.087	-3.44013	1.06997	3.21517	0.00130368	0.0195313	DOWN
	RFPL4A	7.25801	6.36663	1.98034	-3.21492	0.00130482	0.0195313	UP
	VASP	178.892	-1.80997	0.563135	3.21409	0.00130859	0.019564	DOWN
	TMEM218	433.678	1.01563	0.316113	-3.21287	0.00131415	0.0196234	UP
	FBXO4	108.708	1.33815	0.416781	-3.21067	0.00132425	0.0196791	UP
	MYC	3392.05	-0.892552	0.27794	3.21131	0.00132131	0.0196791	DOWN
	GMFB	1655.42	0.932239	0.290312	-3.21116	0.001322	0.0196791	UP
	ELAC1	100.912	1.55311	0.48372	-3.21077	0.00132381	0.0196791	UP
	EML2	328.058	-1.35043	0.420785	3.20931	0.00133052	0.0197485	DOWN
	TRIM49	12.3841	5.60837	1.74871	-3.20715	0.00134059	0.0198742	UP
	KLHL36	77.3564	-1.37436	0.428641	3.20631	0.00134449	0.0199081	DOWN
	TEX19	30.4991	-2.11488	0.659769	3.20548	0.00134837	0.0199253	DOWN
	EIF3K	1475.46	0.97805	0.305128	-3.20537	0.00134888	0.0199253	UP
	RPL36AL	1321.95	0.806759	0.251733	-3.20481	0.0013515	0.0199402	UP
	LOC124907360	82.1137	1.56208	0.487557	-3.20389	0.00135586	0.0199657	UP
	NDUFA3	509.307	1.01181	0.315821	-3.20376	0.00135645	0.0199657	UP
	SRSF3	4898	1.14079	0.356126	-3.20332	0.00135852	0.0199724	UP
	QSOX1	740.451	-1.01949	0.318364	3.20227	0.00136349	0.0199979	DOWN
	PPP1R10	809.531	-1.07204	0.334758	3.20244	0.00136267	0.0199979	DOWN
	ERI3	778.753	0.991732	0.309791	-3.20129	0.00136812	0.0200183	UP
	ZNHIT1	603.427	1.12726	0.352116	-3.20139	0.00136766	0.0200183	UP
	DDT	435.186	1.18225	0.369357	-3.20085	0.00137024	0.0200256	UP
	YWHAQ	7322.88	0.923362	0.288629	-3.19913	0.00137842	0.0201213	UP
	FAM229B	11.8787	3.37122	1.05527	-3.19466	0.00139995	0.0203874	UP
	THNSL1	227.389	1.03487	0.323923	-3.19481	0.00139921	0.0203874	UP
	PIKFYVE	145.66	-1.26212	0.395134	3.19416	0.00140237	0.020393	DOWN
	ZNF32	132.942	1.21859	0.381537	-3.1939	0.00140363	0.020393	UP
	TOP6BL	43.2601	-2.32441	0.727864	3.19346	0.00140578	0.0204003	DOWN
	C1S	149.336	-1.09425	0.342747	3.19258	0.0014101	0.020439	DOWN
	PLAU	172.808	-1.5336	0.481022	3.18821	0.00143156	0.0207258	DOWN
	ZNF692	179.591	-1.22346	0.384191	3.1845	0.00145005	0.0209689	DOWN
	PBK	1640.46	0.91429	0.287192	-3.18355	0.0014548	0.0209942	UP
	ACSL4	369.615	-1.01062	0.317457	3.18347	0.0014552	0.0209942	DOWN
	PDE4D	1237.71	-0.793475	0.249392	3.18163	0.00146448	0.0211035	DOWN
	SLC18B1	857.166	-1.01631	0.319533	3.18062	0.00146962	0.021153	DOWN
	SEC61B	815.761	0.963653	0.30305	-3.17985	0.00147353	0.0211846	UP
	CMBL	799.093	0.820326	0.2581	-3.17833	0.00148129	0.0212713	UP
	ELAVL3	7.60286	-5.8353	1.83652	3.17736	0.00148622	0.0213174	DOWN
	NDUFB11	1014.15	0.992367	0.312365	-3.17695	0.00148835	0.0213233	UP
	NHP2	1265.71	0.819273	0.258243	-3.17248	0.00151142	0.0216287	UP
	DCTPP1	1784.96	0.903125	0.284836	-3.17069	0.0015208	0.0217377	UP
	GBA1	665.595	-0.868386	0.273911	3.17032	0.00152269	0.0217397	DOWN
	TMEM198	33.0645	-2.01682	0.63642	3.169	0.00152963	0.0218022	DOWN
	TOMM22	2038.08	1.10901	0.349977	-3.16882	0.0015306	0.0218022	UP
	IL21R	96.6344	-1.9312	0.609817	3.16686	0.00154096	0.0219246	DOWN
	THG1L	277.749	1.11128	0.351102	-3.16513	0.00155014	0.0220298	UP
	TUT7	243.223	-1.14168	0.360758	3.16468	0.00155254	0.0220385	DOWN
	NDUFAB1	2698.86	0.970512	0.307365	-3.15752	0.00159116	0.0225609	UP
	IRF2	272.857	-0.939444	0.297574	3.15701	0.00159397	0.0225748	DOWN
	CHPF2	341.219	-1.04133	0.329984	3.15571	0.00160109	0.0226497	DOWN
	TBL2	607.585	-1.36262	0.43214	3.15318	0.00161504	0.0228209	DOWN
	PIERCE1	69.33	1.48014	0.469482	-3.15272	0.00161756	0.0228306	UP
	GNPNAT1	1769.2	-0.830644	0.263511	3.15222	0.00162036	0.0228439	DOWN
	ZNF33B	93.7201	1.3481	0.427778	-3.1514	0.00162488	0.0228815	UP
	RPS16	3956.87	1.19045	0.378051	-3.1489	0.00163885	0.023052	UP
	ANO3	639.357	-0.960088	0.304959	3.14825	0.00164249	0.023077	DOWN
	SUPT4H1	441.042	1.01065	0.321257	-3.14594	0.00165555	0.0232341	UP
	CD4	26.6528	-2.558	0.813343	3.14504	0.00166064	0.0232791	DOWN
	GTF2A2	941.13	0.924977	0.294141	-3.14467	0.00166275	0.0232823	UP
	SLC27A2	109.971	-1.35068	0.429634	3.14379	0.00166776	0.0233261	DOWN
	TSC22D4	49.9066	-1.66117	0.528581	3.14269	0.001674	0.0233869	DOWN
	PDCD5	968.375	0.882712	0.281178	-3.13933	0.00169333	0.023605	UP
	ETFB	955.437	0.830618	0.264586	-3.13931	0.00169343	0.023605	UP
	MBLAC2	115.009	1.29889	0.413892	-3.13823	0.00169972	0.0236235	UP
	SLC39A4	93.4517	1.23568	0.393766	-3.13811	0.00170041	0.0236235	UP
	ATXN2L	483.935	-1.0858	0.346005	3.1381	0.00170049	0.0236235	DOWN
	NOPCHAP1	759.88	1.10848	0.353277	-3.13772	0.00170268	0.0236274	UP
	ISL2	75.3341	-1.84203	0.587145	3.13726	0.00170532	0.0236375	DOWN
	MAP2K6	178.414	1.09669	0.349726	-3.13584	0.00171361	0.0237257	UP
	GOLPH3L	327.849	1.16083	0.370249	-3.13525	0.00171706	0.0237469	UP
	SYVN1	397.285	-1.11974	0.357239	3.13444	0.00172181	0.023783	DOWN
	AXIN1	45.0622	-1.79026	0.571211	3.13415	0.00172351	0.023783	DOWN
	LOC105375690	116.179	-1.31914	0.421011	3.13328	0.00172866	0.0238103	DOWN
	AGAP2	19.0368	-2.58871	0.826229	3.13316	0.00172934	0.0238103	DOWN
	MPHOSPH6	535.1	0.865662	0.276421	-3.13169	0.00173806	0.0238939	UP
	MPP2	231.121	1.17963	0.3767	-3.13148	0.00173928	0.0238939	UP
	HAND2-AS1	26.7941	-2.64389	0.844778	3.12969	0.00174992	0.0240133	DOWN
	TWF2	600.114	-0.920418	0.294391	3.12651	0.00176894	0.0242474	DOWN
	SLC50A1	1119.39	-0.931217	0.297888	3.12606	0.00177163	0.0242574	DOWN
	LOC107986015	46.7293	-1.92859	0.617125	3.12513	0.00177728	0.0242856	DOWN
	FXR2	78.1066	-1.35784	0.4345	3.12505	0.00177774	0.0242856	DOWN
	VBP1	2068.22	0.913788	0.292436	-3.12475	0.00177958	0.0242856	UP
	PCCA-DT	58.9721	1.44179	0.461755	-3.12241	0.00179378	0.0244523	UP
	LRRTM4-AS1	24.9033	-2.36547	0.758346	3.11925	0.0018131	0.0246614	DOWN
	EHMT1	181.398	-1.17465	0.376543	3.11957	0.00181114	0.0246614	DOWN
	FLNB	336.382	-1.30962	0.419925	3.11871	0.00181643	0.0246795	DOWN
	SEPSECS	107.458	1.21961	0.391163	-3.11792	0.00182134	0.024692	UP
	MRPL13	1468.8	1.10166	0.353331	-3.11792	0.0018213	0.024692	UP
	POMP	3503.44	0.931495	0.298901	-3.1164	0.00183074	0.0247922	UP
	CCNC	1249.99	1.07812	0.346068	-3.11533	0.00183739	0.024855	UP
	COPE	2757.85	0.726386	0.233196	-3.11491	0.00183998	0.0248629	UP
	RPS19	12304.3	1.04142	0.334438	-3.11395	0.001846	0.024917	UP
	MT1X	12.4706	4.87082	1.56506	-3.11223	0.00185683	0.0250358	UP
	PLAG1	20.9333	2.52807	0.812512	-3.11142	0.00186188	0.0250766	UP
	TMEM44-AS1	39.1725	1.78652	0.574485	-3.10978	0.00187228	0.0251891	UP
	MEA1	1342.79	0.897026	0.288786	-3.10619	0.00189513	0.025469	UP
	OIP5	255.549	1.16071	0.373785	-3.10529	0.00190093	0.0255191	UP
	GRPEL1	1265.35	0.785757	0.25316	-3.1038	0.00191052	0.025613	UP
	GHDC	102.429	-1.2236	0.394257	3.10356	0.00191206	0.025613	DOWN
	ENTREP3	110.325	-1.57606	0.508106	3.10183	0.00192331	0.0257357	DOWN
	VPS13A	146.556	-1.28528	0.414449	3.10118	0.00192749	0.0257389	DOWN
	ELOB	2851.08	0.943085	0.304108	-3.10115	0.00192771	0.0257389	UP
	RPS9	3422.92	1.04795	0.338014	-3.10032	0.00193311	0.0257831	UP
	VPS35L	1405.92	-0.8098	0.261298	3.09914	0.00194084	0.0258583	DOWN
	GRAMD1A	80.625	-1.43943	0.464605	3.09819	0.00194708	0.0259136	DOWN
	ANK1	185.47	1.36901	0.442051	-3.09695	0.0019552	0.0259936	UP
	FKBP3	871.964	0.821995	0.265486	-3.09619	0.00196024	0.0260326	UP
	OGDHL	133.658	-1.43277	0.463471	3.09139	0.00199224	0.0264292	DOWN
	DIAPH2	93.3629	-1.35251	0.437764	3.08959	0.00200431	0.0265608	DOWN
	MPC2	1317	1.03517	0.335115	-3.08899	0.0020084	0.0265865	UP
	CDIN1	224.547	-0.943371	0.305457	3.08839	0.00201245	0.0266117	DOWN
	NFE2L1	664.326	-1.10271	0.357139	3.08762	0.00201768	0.0266524	DOWN
	TUBG2	146.243	-1.29436	0.419362	3.0865	0.00202531	0.0267246	DOWN
	LINC00976	28.2947	-2.1121	0.684942	3.08363	0.00204494	0.0269549	DOWN
	PPA1	1993.43	1.08496	0.352094	-3.08145	0.00205994	0.0271236	UP
	DISP1	89.1738	1.28804	0.418079	-3.08086	0.00206401	0.0271483	UP
	TMEM258	789.728	0.9858	0.320322	-3.07753	0.00208723	0.0274245	UP
	TTC21B	187.464	-1.09301	0.355284	3.07643	0.00209492	0.0274673	DOWN
	THAP11	211.546	0.969578	0.315142	-3.07664	0.00209349	0.0274673	UP
	CENPX	1092.88	0.813113	0.264361	-3.07577	0.0020996	0.0274769	UP
	C19orf12	213.994	-1.15971	0.377057	3.0757	0.0021001	0.0274769	DOWN
	RPS6	10653.6	0.971814	0.316215	-3.07326	0.00211731	0.0276727	UP
	CA14	644.223	-0.83941	0.273169	3.07286	0.0021202	0.0276787	DOWN
	ZSCAN4	35.2729	7.04507	2.29289	-3.07257	0.00212224	0.0276787	UP
	THBS3	219.49	-1.03136	0.335724	3.07204	0.00212599	0.0276984	DOWN
	NME5	35.5422	2.45407	0.79896	-3.07158	0.00212928	0.0277121	UP
	ARRB2	538.271	-0.867742	0.282601	3.07056	0.00213659	0.0277779	DOWN
	BMPER	15.5143	-5.20808	1.6975	3.06809	0.00215434	0.0279792	DOWN
	CIAO2A	1411.93	0.963431	0.314278	-3.06554	0.00217277	0.0281891	UP
	FBXO25	33.1915	1.94404	0.634371	-3.06451	0.00218028	0.0282568	UP
	S100A3	38.5757	-2.13733	0.697925	3.06241	0.00219563	0.0284259	DOWN
	CDC42	5870.23	1.15296	0.376692	-3.06075	0.0022078	0.0284377	UP
	LINC03011	24.7192	2.23735	0.730855	-3.06128	0.00220396	0.0284377	UP
	DCTN3	435.64	1.00945	0.32968	-3.06191	0.00219928	0.0284377	UP
	PSMA1	2377.68	0.966873	0.315897	-3.06072	0.00220804	0.0284377	UP
	PLCG1	185.112	-1.16999	0.382214	3.06109	0.00220529	0.0284377	DOWN
	HMMR	214.649	1.17597	0.38432	-3.05988	0.00221428	0.0284884	UP
	MRPL18	697.291	0.924416	0.302153	-3.05943	0.00221762	0.0285017	UP
	ABT1	1565.15	0.840796	0.274879	-3.05878	0.00222239	0.0285123	UP
	HACE1	601.228	-1.04827	0.342753	3.05838	0.00222536	0.0285123	DOWN
	MTMR6	467.798	1.00471	0.32848	-3.05867	0.00222323	0.0285123	UP
	KRT10	27.3692	2.13811	0.69917	-3.05807	0.00222771	0.0285128	UP
	PGPEP1	110.532	-1.39182	0.455187	3.0577	0.00223045	0.0285183	DOWN
	RELL2	30.0911	-2.3954	0.783584	3.05698	0.00223578	0.0285353	DOWN
	UQCRB	775.685	0.921718	0.301571	-3.05639	0.00224018	0.0285353	UP
	ANKRD46	329.782	1.24163	0.406256	-3.05628	0.002241	0.0285353	UP
	ZNF730	960.348	0.915052	0.299379	-3.0565	0.00223938	0.0285353	UP
	H4C8	18.0876	2.63041	0.860926	-3.05533	0.00224813	0.0285966	UP
	PCCA	286.619	-0.946696	0.310034	3.05352	0.00226175	0.0287402	DOWN
	APP	799.249	-0.977437	0.320389	3.05078	0.00228247	0.0289738	DOWN
	ANAPC13	1126.26	0.776753	0.254659	-3.05017	0.00228709	0.0290027	UP
	CHRNA9	30.9636	-2.49133	0.816966	3.04949	0.00229232	0.0290392	DOWN
	REL	128.669	-1.09869	0.360593	3.04688	0.00231228	0.0292311	DOWN
	SF3B1	2615.76	0.886371	0.290918	-3.04681	0.00231285	0.0292311	UP
	PREX2	10.5605	-4.86482	1.59681	3.04659	0.00231456	0.0292311	DOWN
	FERMT1	16.6205	2.78006	0.912645	-3.04616	0.00231788	0.0292431	UP
	KLC2	79.9542	-1.71258	0.562567	3.04422	0.00233283	0.0293896	DOWN
	RPS6KA5	56.8118	-1.65054	0.542219	3.04404	0.00233425	0.0293896	DOWN
	C19orf38	27.4286	-2.25114	0.739727	3.0432	0.00234075	0.0294415	DOWN
	SH2D4A	498.888	0.996114	0.327489	-3.04167	0.0023527	0.0295618	UP
	FPGT	456.323	0.971118	0.319318	-3.04122	0.0023562	0.0295757	UP
	PTDSS2	72.0193	-1.48344	0.48804	3.03959	0.00236901	0.0296763	DOWN
	ATP6V0A1	608.145	-0.829229	0.272807	3.03962	0.00236875	0.0296763	DOWN
	FDFT1	5393.89	-1.20444	0.396375	3.03865	0.00237639	0.0297085	DOWN
	KDSR	244.174	-1.31465	0.432606	3.0389	0.0023744	0.0297085	DOWN
	SRGAP3	21.7316	2.46724	0.812507	-3.03657	0.00239283	0.0298838	UP
	SON	1426.09	-0.845428	0.278725	3.0332	0.00241976	0.0301896	DOWN
	GSTP1	7137.48	0.726341	0.239745	-3.02965	0.00244841	0.0304856	UP
	TRAPPC2	275.787	0.999421	0.329854	-3.02989	0.0024464	0.0304856	UP
	NUDT15	479.929	0.8889	0.293521	-3.0284	0.00245851	0.0305806	UP
	FAM217B	390.312	0.880293	0.290743	-3.02773	0.00246394	0.0306173	UP
	ADK	732.337	0.884558	0.292393	-3.02523	0.00248443	0.0308099	UP
	MRPL17	759.805	0.900379	0.297608	-3.02539	0.00248314	0.0308099	UP
	NSRP1	325.568	-1.28162	0.423724	3.02467	0.00248906	0.0308364	DOWN
	HYAL1	12.2613	-3.58956	1.18691	3.02429	0.0024922	0.0308444	DOWN
	WIPF1	57.8071	-1.71961	0.568702	3.02375	0.00249659	0.0308679	DOWN
	PEDS1	137.459	-1.15856	0.38346	3.02134	0.00251657	0.0310838	DOWN
	PANK4	347.182	-0.902546	0.298799	3.02058	0.00252289	0.0311307	DOWN
	ZNF706	663.318	0.799637	0.264809	-3.01967	0.00253047	0.0311931	UP
	GTPBP8	169.375	1.24969	0.414035	-3.01832	0.00254177	0.0313013	UP
	HES1	53.7643	-1.56346	0.518472	3.01552	0.00256538	0.0315605	DOWN
	CCNB1	4224.84	0.72929	0.241953	-3.01418	0.00257677	0.0315751	UP
	MIOS	166.707	1.11527	0.370003	-3.01422	0.00257643	0.0315751	UP
	OSGIN2	170.492	-1.11935	0.371353	3.01425	0.00257616	0.0315751	DOWN
	GPC3	781.018	-2.54903	0.845648	3.0143	0.00257575	0.0315751	DOWN
	MRPL52	341.562	1.18402	0.393211	-3.01115	0.00260261	0.0318601	UP
	LOC124900602	369.509	0.851479	0.282916	-3.00966	0.00261543	0.0319853	UP
	LAD1	10.6165	-5.22809	1.7381	3.00794	0.00263028	0.0320657	DOWN
	BZW2	844.199	0.840827	0.279531	-3.00799	0.00262981	0.0320657	UP
	COMMD4	752.306	0.886222	0.294652	-3.00769	0.00263238	0.0320657	UP
	POLR2I	613.619	0.951559	0.316345	-3.00798	0.0026299	0.0320657	UP
	LASP1	342.056	-0.981852	0.326502	3.00719	0.00263676	0.0320875	DOWN
	TESK1	25.3942	-2.01194	0.669507	3.0051	0.0026549	0.0322765	DOWN
	RRM2	2310.08	1.1046	0.367658	-3.00441	0.00266098	0.0322869	UP
	OTULINL	15.3196	2.82903	0.941562	-3.00462	0.00265915	0.0322869	UP
	ATP6AP2	1669.61	0.739336	0.246151	-3.00358	0.00266821	0.0323428	UP
	SMAD3	93.7125	1.23123	0.410074	-3.00246	0.00267809	0.0324309	UP
	IFT22	340.255	0.923149	0.307514	-3.00197	0.00268234	0.0324396	UP
	C22orf39	301.006	0.886667	0.29538	-3.00178	0.00268406	0.0324396	UP
	RPLP2	1959.19	1.04613	0.348942	-2.99801	0.00271752	0.032812	UP
	LAMTOR1	2127.8	0.827691	0.276167	-2.99706	0.00272595	0.0328816	UP
	SLC12A7	101.16	-1.18439	0.395286	2.99629	0.00273283	0.0329325	DOWN
	VLDLR	213.473	-0.927655	0.310047	2.99198	0.00277171	0.0333684	DOWN
	LOC105370500	15.6293	-2.9145	0.974392	2.9911	0.00277978	0.0334258	DOWN
	MIR22HG	25.8958	-2.24677	0.751211	2.99087	0.00278188	0.0334258	DOWN
	ENSA	1969.5	0.870312	0.291088	-2.98986	0.00279107	0.0334848	UP
	PSMA3	2630.38	0.962954	0.322087	-2.98973	0.00279221	0.0334848	UP
	KRT10-AS1	164.193	1.22743	0.410673	-2.98883	0.00280052	0.033552	UP
	DYNLT2B	68.7427	1.52889	0.511943	-2.98644	0.00282247	0.0337822	UP
	CNFN	12.544	4.98907	1.6713	-2.98515	0.0028344	0.0338922	UP
	GMEB1	136.271	-1.13787	0.381451	2.98301	0.00285428	0.0340969	DOWN
	CARHSP1	314.005	0.941348	0.315693	-2.98184	0.00286518	0.0341941	UP
	GPD1L	308.711	0.89827	0.301316	-2.98115	0.00287164	0.0342382	UP
	IGFLR1	128.893	1.28585	0.43152	-2.97982	0.00288418	0.0343546	UP
	TMCC3	289.581	1.29183	0.433676	-2.9788	0.00289379	0.0344359	UP
	NDUFB8	4338.5	0.8206	0.275516	-2.97842	0.00289741	0.0344458	UP
	PSMC5	1336.85	0.977742	0.328513	-2.97626	0.00291783	0.0346552	UP
	CCNA2	1627.87	0.933799	0.313844	-2.97535	0.0029265	0.0346659	UP
	RHOBTB1	35.9353	-1.93042	0.648845	2.97516	0.00292833	0.0346659	DOWN
	PFDN5	1474.21	0.999823	0.336076	-2.97499	0.00292995	0.0346659	UP
	SIX4	267.251	-0.878117	0.295164	2.97502	0.00292973	0.0346659	DOWN
	LINC02106	30.5111	1.86191	0.626307	-2.97284	0.00295062	0.0348771	UP
	NOC3L	682.204	-0.776611	0.261364	2.97137	0.0029647	0.0350101	DOWN
	UBA2	483.142	-1.12683	0.379405	2.96999	0.00297811	0.0351348	DOWN
	RNF34	887.232	0.756752	0.254954	-2.96819	0.00299558	0.0353073	UP
	ABTB1	52.3725	-1.66634	0.561608	2.96709	0.00300636	0.0354006	DOWN
	SNRPG	2358.72	1.02058	0.344123	-2.96575	0.00301943	0.0354716	UP
	ATE1	781.026	-0.783039	0.264041	2.96559	0.00302099	0.0354716	DOWN
	GDE1	470.769	0.888977	0.299726	-2.96596	0.00301738	0.0354716	UP
	RPL14	2246.64	0.996914	0.336223	-2.96504	0.00302645	0.0355019	UP
	PODXL	21.9675	2.17945	0.735408	-2.9636	0.00304065	0.0356347	UP
	CCDC34	215.496	1.01388	0.342163	-2.96314	0.00304515	0.0356429	UP
	HDAC6	460.374	-0.896164	0.302457	2.96294	0.00304712	0.0356429	DOWN
	SSBP1	1625.07	0.797929	0.269422	-2.96164	0.0030601	0.0357609	UP
	SNRPA1	696.979	0.864202	0.291893	-2.96068	0.00306961	0.0358382	UP
	SPA17	66.2125	1.47897	0.499609	-2.96025	0.00307385	0.0358539	UP
	MRPL20	669.88	0.915386	0.309262	-2.9599	0.00307736	0.035861	UP
	ASB6	174.965	-1.10871	0.374745	2.95857	0.00309072	0.0359827	DOWN
	MYOF	65.2056	-2.18848	0.73986	2.95796	0.00309683	0.0359861	DOWN
	PIEZO1	54.1817	-1.64491	0.556074	2.95808	0.00309561	0.0359861	DOWN
	G3BP1	3254.43	0.892695	0.302066	-2.9553	0.00312365	0.0362636	UP
	MOB3C	119.09	-1.11976	0.379226	2.95274	0.00314968	0.0364414	DOWN
	NPM3	1121.57	0.914448	0.309706	-2.95263	0.00315075	0.0364414	UP
	PNPLA3	80.2031	-1.72253	0.583303	2.95305	0.00314646	0.0364414	DOWN
	SSR4	1478.17	1.0586	0.358438	-2.95336	0.00314338	0.0364414	UP
	SETD9	130.876	1.32936	0.450318	-2.95204	0.00315683	0.0364681	UP
	IPO4	377.978	1.02562	0.347451	-2.95183	0.00315895	0.0364681	UP
	ITPR1	47.8688	-1.58374	0.536648	2.95117	0.00316573	0.0365122	DOWN
	IFT56	91.2015	1.41144	0.478384	-2.95043	0.00317329	0.0365653	UP
	EXOC3	94.1083	-1.29117	0.437811	2.94916	0.0031864	0.0366821	DOWN
	RPL24	2067.8	0.97818	0.331858	-2.94758	0.00320269	0.0368354	UP
	ABCC10	170.146	-1.06782	0.362319	2.94717	0.00320695	0.0368501	DOWN
	GNG5	1637.95	0.72792	0.247056	-2.94638	0.00321519	0.0368763	UP
	TMEM143	385.084	-1.03106	0.349941	2.94639	0.00321506	0.0368763	DOWN
	SNRPC	1798.57	0.798685	0.271111	-2.94598	0.00321937	0.0368865	UP
	RPS20	3563.15	1.10037	0.373586	-2.94543	0.00322503	0.0368865	UP
	BANF1	1804.62	0.757773	0.257254	-2.94562	0.00322311	0.0368865	UP
	AP5M1	574.721	0.898292	0.305081	-2.94444	0.00323544	0.0369372	UP
	CDK5RAP3	483.211	-0.833896	0.283197	2.94458	0.00323397	0.0369372	DOWN
	KLF6	317.106	-0.980383	0.333052	2.94363	0.00324389	0.0369654	DOWN
	JUNB	735.659	-3.23655	1.09945	2.94379	0.00324223	0.0369654	DOWN
	CSRP2	89.7975	1.55847	0.52969	-2.94223	0.00325853	0.0370981	UP
	DDX39A	1102.49	0.922275	0.313492	-2.94194	0.00326165	0.0370994	UP
	SLC29A1	1427.53	0.835115	0.283933	-2.94124	0.00326903	0.0371492	UP
	RPS15	4254.97	0.990327	0.336935	-2.93923	0.00329034	0.0373227	UP
	PSMD10	682.227	0.873365	0.297114	-2.93949	0.00328752	0.0373227	UP
	PMVK	500.261	0.845078	0.287753	-2.93682	0.003316	0.037448	UP
	TUBB2B	12.3082	-3.38809	1.15368	2.93677	0.00331653	0.037448	DOWN
	RTL1	8.83198	-5.10468	1.73812	2.93689	0.00331525	0.037448	DOWN
	DMD	4980.46	-0.719577	0.244982	2.93726	0.00331127	0.037448	DOWN
	ARMCX6	81.0486	1.21997	0.415409	-2.93679	0.00331632	0.037448	UP
	SDF4	277.016	-1.40517	0.478969	2.93374	0.00334901	0.0376202	DOWN
	FILIP1L	43.7047	-2.31554	0.789174	2.93413	0.00334485	0.0376202	DOWN
	RPL23	1836.01	0.895927	0.305386	-2.93375	0.00334891	0.0376202	UP
	TK1	879.701	1.10131	0.375406	-2.93365	0.00335004	0.0376202	UP
	IPO5P1	63.595	1.38537	0.47205	-2.9348	0.00333766	0.0376202	UP
	PRAF2	506.018	-0.926734	0.315801	2.93455	0.00334035	0.0376202	DOWN
	RPS23	3229.98	1.04832	0.357381	-2.93335	0.00335323	0.0376219	UP
	APTX	645.46	0.755916	0.25781	-2.93206	0.00336717	0.0377441	UP
	VPS29	2065.76	0.831269	0.283589	-2.93125	0.00337602	0.037809	UP
	RIC3	81.0651	-1.25656	0.428933	2.9295	0.00339513	0.0379885	DOWN
	COMT	304.498	-0.911111	0.311114	2.92854	0.00340556	0.0380708	DOWN
	RPS10	90.1711	1.25504	0.428712	-2.92746	0.00341741	0.0381688	UP
	LOC100505874	134.954	1.25901	0.430118	-2.92712	0.00342118	0.0381765	UP
	C2orf88	15.091	2.94316	1.0057	-2.92648	0.00342827	0.038221	UP
	SLC7A2	210.316	-1.01902	0.348312	2.92559	0.00343802	0.0382443	DOWN
	CHRNA3	183.063	-1.24655	0.426105	2.92545	0.00343964	0.0382443	DOWN
	JPT1	944.147	1.05197	0.359593	-2.92545	0.0034396	0.0382443	UP
	MICU1	850.238	-0.820377	0.280554	2.92414	0.00345414	0.038371	DOWN
	FERMT2	1080.8	-0.754845	0.258269	2.92271	0.00346998	0.0384778	DOWN
	PSMA7	4312.56	0.928019	0.317501	-2.92289	0.00346799	0.0384778	UP
	TOR1B	242.887	-0.873559	0.299165	2.91999	0.00350048	0.0386176	DOWN
	ZNF195	812.121	0.916298	0.313725	-2.9207	0.0034924	0.0386176	UP
	SLC38A1	2107.9	-0.774409	0.265217	2.91991	0.00350132	0.0386176	DOWN
	LGMN	960.509	-0.909771	0.311509	2.92053	0.0034944	0.0386176	DOWN
	EXOSC6	463.108	-1.18147	0.404554	2.92042	0.00349555	0.0386176	DOWN
	HES7	24.6727	-2.72615	0.933296	2.92099	0.0034892	0.0386176	DOWN
	LSM5	1543.55	1.01515	0.347808	-2.91871	0.00351487	0.0387325	UP
	ERMARD	97.6705	1.20047	0.411569	-2.9168	0.00353637	0.0389348	UP
	PAQR7	264.578	-1.24088	0.425567	2.91583	0.00354746	0.039022	DOWN
	MID1IP1	421.418	-0.866611	0.297241	2.91551	0.00355102	0.0390265	DOWN
	KPNA4	216.916	-0.942032	0.323174	2.91493	0.00355763	0.0390515	DOWN
	PSMB1	1762.65	0.881107	0.302291	-2.91476	0.00355961	0.0390515	UP
	SPHK1	62.3854	-1.94988	0.669416	2.91281	0.00358197	0.039262	DOWN
	PNKD	716.594	0.788233	0.270665	-2.9122	0.00358887	0.039268	UP
	DOCK6	43.1686	-1.78397	0.612567	2.91229	0.00358791	0.039268	DOWN
	COPA	2718.04	-0.70088	0.240745	2.91129	0.00359937	0.0392891	DOWN
	COL5A2	2185.72	-1.15882	0.398053	2.91121	0.00360033	0.0392891	DOWN
	SERPINB8	42.0842	-1.55034	0.532505	2.9114	0.00359814	0.0392891	DOWN
	SKA3	283.631	1.14652	0.39393	-2.91047	0.00360883	0.0393471	UP
	CRELD1	341.054	-1.15992	0.398742	2.90895	0.0036264	0.0395038	DOWN
	EIF2B3	467.874	0.858914	0.295341	-2.90821	0.00363499	0.0395086	UP
	RPL35A	2517.52	1.06176	0.365106	-2.90809	0.00363643	0.0395086	UP
	AQP3	20.6747	2.26389	0.778403	-2.90837	0.00363314	0.0395086	UP
	AHCYL1	284.371	-0.887699	0.305371	2.90696	0.00364964	0.0396174	DOWN
	SLC26A6	325.894	-0.85276	0.293652	2.90398	0.00368451	0.0399608	DOWN
	KIAA0825	19.0286	2.43702	0.839515	-2.9029	0.0036973	0.0400644	UP
	RAB1A	2044.83	0.877866	0.302526	-2.90179	0.00371037	0.0401708	UP
	GLI1	35.5571	-1.77333	0.611465	2.90014	0.00373	0.040348	DOWN
	GPLD1	21.4258	2.11086	0.728191	-2.89877	0.00374629	0.0404887	UP
	RAN	8796.85	0.924722	0.31949	-2.89437	0.00379925	0.0409895	UP
	ALDOA	259.536	1.05074	0.363003	-2.89458	0.00379662	0.0409895	UP
	CBFB	560.496	-0.768161	0.265456	2.89375	0.00380675	0.0410181	DOWN
	RPS21	1216.74	1.29014	0.44586	-2.8936	0.00380854	0.0410181	UP
	DAD1	1841.22	0.860154	0.297568	-2.89061	0.00384492	0.0413739	UP
	CACYBP	4983.95	0.719611	0.248985	-2.89018	0.00385019	0.0413946	UP
	SWT1	131.752	-1.11518	0.385945	2.88949	0.00385873	0.0414034	DOWN
	RNF149	336.622	-1.2221	0.422933	2.88959	0.00385749	0.0414034	DOWN
	LMF2	464.686	-0.859157	0.297359	2.8893	0.00386106	0.0414034	DOWN
	SRSF6	3900.38	0.923715	0.319763	-2.88874	0.00386784	0.0414402	UP
	UCHL5	1633.66	0.756336	0.261858	-2.88835	0.00387271	0.0414565	UP
	LSS	379.863	-1.06241	0.367893	2.88783	0.00387914	0.0414894	DOWN
	CMC2	953.003	0.848721	0.294217	-2.88468	0.00391817	0.0418706	UP
	UQCC5	99.9401	1.33037	0.4613	-2.88397	0.00392702	0.0419289	UP
	SCAND3	36.6512	1.63106	0.56565	-2.88351	0.00393264	0.0419527	UP
	PIANP	83.3768	-1.44851	0.502421	2.88305	0.00393839	0.0419778	DOWN
	ZBTB8OS	310.786	0.89616	0.311029	-2.88128	0.00396065	0.0421787	UP
	LOC652276	81.2443	-1.47241	0.511173	2.88045	0.00397105	0.042253	DOWN
	GET3	1435.52	0.790732	0.274562	-2.87998	0.00397705	0.0422805	UP
	SCN4B	18.7437	2.33365	0.810406	-2.8796	0.00398175	0.0422941	UP
	ADGRE5	207.063	-0.99255	0.344735	2.87917	0.00398721	0.0423158	DOWN
	MYOM1	17.4262	-2.68303	0.932223	2.87809	0.00400087	0.0424243	DOWN
	COA3	1698.81	0.896077	0.311375	-2.8778	0.00400456	0.0424271	UP
	GATM	176.804	-1.03653	0.360276	2.87703	0.00401434	0.0424943	DOWN
	MRS2	1347.65	0.880015	0.306178	-2.87419	0.00405065	0.0428053	UP
	TMEM161A	756.275	-0.717671	0.249675	2.87442	0.00404775	0.0428053	DOWN
	ZDHHC12	513.696	0.876049	0.304923	-2.87302	0.00406575	0.0428916	UP
	ANKRD12	137.343	-1.39084	0.484073	2.8732	0.0040634	0.0428916	DOWN
	LPCAT3	219.337	0.998214	0.347692	-2.87097	0.00409216	0.0431334	UP
	RPS12	2304.32	1.0649	0.371007	-2.8703	0.0041008	0.0431778	UP
	ELAVL2	12.905	-3.49792	1.21874	2.8701	0.00410336	0.0431778	DOWN
	RPL32	4862.15	1.02892	0.358558	-2.86962	0.00410962	0.043207	UP
	TSC2	269.528	-1.0002	0.34858	2.86935	0.00411319	0.0432078	DOWN
	SPTAN1	448.589	-1.22836	0.428321	2.86786	0.00413263	0.0433499	DOWN
	ZNF407	106.246	-1.18534	0.41333	2.86777	0.00413374	0.0433499	DOWN
	ARID5B	310.305	-1.28435	0.447951	2.86717	0.00414156	0.0433952	DOWN
	MORN2	59.599	1.56096	0.544636	-2.86607	0.00415607	0.0435027	UP
	CHD1	358.722	-0.902941	0.315069	2.86585	0.00415887	0.0435027	DOWN
	TXNRD1	1067.5	0.826369	0.288408	-2.86528	0.00416636	0.0435248	UP
	SKIC8	1600.92	0.908733	0.317167	-2.86516	0.00416801	0.0435248	UP
	SVIL-AS1	113.575	1.14078	0.398302	-2.86411	0.00418187	0.0436326	UP
	GRINA	959.829	-0.967186	0.33798	2.86166	0.00421426	0.0439335	DOWN
	SERAC1	97.4892	-1.20093	0.419706	2.86135	0.00421843	0.04394	DOWN
	SYT5	91.866	-1.24046	0.433698	2.8602	0.00423367	0.0440616	DOWN
	DHRS2	7.65206	-4.25517	1.48866	2.85838	0.00425804	0.0442406	DOWN
	HMOX2	636.633	0.835413	0.292267	-2.85839	0.00425803	0.0442406	UP
	ZNF687	383.017	-0.831868	0.291139	2.85729	0.00427278	0.0443322	DOWN
	PLS1	1032.29	-0.734221	0.256972	2.8572	0.00427402	0.0443322	DOWN
	HIP1	192.992	-1.25417	0.439389	2.85436	0.00431242	0.044693	DOWN
	FNDC3A	728.361	-0.819204	0.287055	2.85382	0.00431971	0.0447311	DOWN
	TSPEAR-AS2	19.6581	2.23235	0.782611	-2.85244	0.00433845	0.0448876	UP
	PRRC2A	946.417	-1.05214	0.369008	2.85127	0.00435444	0.044964	DOWN
	ELOC	1835.26	0.822791	0.28864	-2.85057	0.00436403	0.044964	UP
	IFI27L2	57.9944	1.79909	0.631122	-2.85062	0.00436339	0.044964	UP
	ULK2	20.8836	-2.37947	0.834698	2.8507	0.00436229	0.044964	DOWN
	COL6A2	31.5605	-2.15221	0.754987	2.85066	0.00436291	0.044964	DOWN
	TMEM267	484.415	0.906285	0.318013	-2.84984	0.00437411	0.0450283	UP
	RDH11	2124.54	-0.738615	0.2592	2.84959	0.00437755	0.0450283	DOWN
	JAK3	274.654	-1.11056	0.390053	2.8472	0.00441055	0.04533	DOWN
	COLEC12	15.0981	-2.56326	0.900408	2.84678	0.00441641	0.0453526	DOWN
	FBLIM1	84.5628	-1.24277	0.436667	2.84603	0.00442676	0.0453835	DOWN
	PDP2	222.368	-0.918362	0.32268	2.84604	0.00442663	0.0453835	DOWN
	LOC105377609	13.7391	-3.04224	1.06935	2.84496	0.00444176	0.0454995	DOWN
	ARMC8	528.646	0.822131	0.289025	-2.8445	0.00444808	0.0455265	UP
	N4BP3	46.4131	-1.50645	0.529674	2.8441	0.00445366	0.0455459	DOWN
	EIF3I	4759.53	0.839041	0.295107	-2.84318	0.00446663	0.0456031	UP
	GCSH	703.599	0.748668	0.263297	-2.84343	0.00446306	0.0456031	UP
	BAD	487.638	0.790153	0.278011	-2.84217	0.00448079	0.04571	UP
	FBXO11	228.485	-0.885568	0.311768	2.84047	0.00450464	0.0458776	DOWN
	DMTF1-AS1	12.199	2.979	1.04874	-2.84056	0.00450343	0.0458776	UP
	PKN3	74.308	-1.26009	0.443784	2.83943	0.00451939	0.0459899	DOWN
	LOC105377067	18.3197	-2.503	0.881647	2.83901	0.00452543	0.0460135	DOWN
	PSMG3	446.046	0.872723	0.307457	-2.83852	0.00453234	0.0460458	UP
	RPS13	3738.91	1.18094	0.416293	-2.8368	0.00455676	0.046256	UP
	ZCCHC17	545.05	0.810371	0.285929	-2.83417	0.00459448	0.0466006	UP
	INTS4	277.494	-0.819704	0.289347	2.83295	0.0046121	0.0466645	DOWN
	CLSTN3	201.685	-1.17392	0.414308	2.83346	0.00460472	0.0466645	DOWN
	GGT1	406.847	-0.868782	0.306664	2.83301	0.00461117	0.0466645	DOWN
	HCG15	10.469	3.18295	1.12379	-2.83234	0.00462086	0.0467149	UP
	COMMD9	408.569	0.962091	0.339762	-2.83166	0.0046307	0.0467761	UP
	H2BC12	394.639	1.11264	0.392969	-2.83137	0.00463484	0.0467797	UP
	ESCO1	369.71	-1.07802	0.380847	2.83059	0.00464618	0.0468177	DOWN
	JAG1	12.6077	-2.83829	1.00266	2.83077	0.00464356	0.0468177	DOWN
	WDR73	156.749	1.13167	0.399905	-2.82985	0.00465699	0.0468885	UP
	COG6	364.225	-0.956533	0.338315	2.82734	0.00469358	0.0471492	DOWN
	HSD11B2	8.98534	-4.23307	1.49735	2.82703	0.00469814	0.0471492	DOWN
	RPS11	3707.74	0.962496	0.340448	-2.82715	0.00469646	0.0471492	UP
	XBP1	443.973	-1.2934	0.45743	2.82755	0.00469064	0.0471492	DOWN
	TFEC	62.3988	-1.85953	0.657862	2.82663	0.00470404	0.0471701	DOWN
	MAP1LC3A	34.2282	-2.12066	0.750966	2.82391	0.00474415	0.0475338	DOWN
	CYB561A3	43.5617	1.54325	0.546643	-2.82314	0.00475563	0.0476102	UP
	TRIB1	26.4003	-1.89437	0.671191	2.82241	0.00476644	0.0476798	DOWN
	CAPG	114.774	-1.34465	0.476534	2.82173	0.0047765	0.0476956	DOWN
	ITPR3	25.656	-2.18278	0.773495	2.82197	0.00477302	0.0476956	DOWN
	REX1BD	212.95	0.926986	0.328541	-2.82153	0.00477959	0.0476956	UP
	HHATL	10.8776	3.22745	1.14403	-2.82111	0.00478574	0.0477185	UP
	STK4	331.965	-0.894755	0.317244	2.8204	0.00479642	0.0477864	DOWN
	ESF1	463.752	-0.992807	0.352159	2.8192	0.00481437	0.0479266	DOWN
	XRCC6	5742.25	0.777161	0.275879	-2.81703	0.00484697	0.0482123	UP
	GTPBP2	26.7897	-1.87056	0.664338	2.81567	0.00486751	0.0483777	DOWN
	XPOT	2805.36	-0.728288	0.258735	2.81481	0.00488068	0.0484697	DOWN
	SNRPB	3620.25	0.886434	0.314947	-2.81455	0.0048846	0.0484697	UP
	CRTC1	106.304	-1.40523	0.499333	2.81422	0.00488963	0.0484806	DOWN
	SYAP1	742.898	0.741157	0.263489	-2.81285	0.00491039	0.0486475	UP
	GALNT7	50.2992	-1.64464	0.584921	2.81172	0.00492771	0.04878	DOWN
	LINC02387	25.987	1.95249	0.694606	-2.81093	0.00493988	0.0488614	UP
	SHMT2	2655.32	-0.736071	0.261958	2.80988	0.00495605	0.0489039	DOWN
	FXYD5	19.0082	-2.59274	0.922699	2.80995	0.00495495	0.0489039	DOWN
	SNX5	647.237	0.799819	0.284637	-2.80996	0.0049547	0.0489039	UP
	IFRD1	188.241	-0.944077	0.336144	2.80855	0.00497647	0.0490662	DOWN
	UBA7	56.434	-1.49059	0.531135	2.80642	0.00500951	0.0493526	DOWN
	S100A1	309.085	1.08431	0.386511	-2.80539	0.00502556	0.0494714	UP
	B3GALT1	156.423	-1.58762	0.566163	2.80417	0.00504461	0.0495645	DOWN
	NT5DC2	227.496	0.852294	0.30401	-2.8035	0.00505507	0.0495645	UP
	S1PR3	89.6753	1.32442	0.472386	-2.80369	0.00505222	0.0495645	UP
	MRPL21	960.304	0.832481	0.296871	-2.80419	0.00504436	0.0495645	UP
	HOOK2	78.4698	-1.19163	0.424979	2.80398	0.00504758	0.0495645	DOWN
	C2orf68	604.971	0.913492	0.325959	-2.80248	0.00507119	0.0496046	UP
	RIPK1	101.523	-1.1386	0.406254	2.80269	0.00506782	0.0496046	DOWN
	ASNS	26.9888	1.85011	0.660075	-2.80287	0.00506495	0.0496046	UP
	LOC105371592	14.6492	-2.70364	0.964997	2.80171	0.00508326	0.0496833	DOWN
	CLYBL	101.051	-1.32017	0.471334	2.80092	0.00509568	0.0497654	DOWN
	BCKDHA	889.706	-0.84872	0.303047	2.80062	0.00510047	0.0497728	DOWN
	HNRNPA0	742.168	-0.999811	0.357059	2.80013	0.00510819	0.0498089	DOWN
	AP1S3	104.778	1.38363	0.494228	-2.79957	0.00511705	0.0498534	UP
	CDK5	490.696	0.782295	0.279457	-2.79933	0.00512082	0.0498534	UP
	C12orf57	1243.33	0.862668	0.308277	-2.79835	0.00513637	0.0499462	UP
	BIRC7	17.9841	-2.32609	0.831275	2.79822	0.00513844	0.0499462	DOWN
	SLC22A18	195.873	-1.27575	0.456072	2.79725	0.0051539	0.0500268	unchanged
	EP300	168.148	-1.2739	0.455445	2.79704	0.00515726	0.0500268	unchanged
	ASB9	10.0705	4.03423	1.44237	-2.79694	0.00515886	0.0500268	unchanged
	PSMB2	1874.55	0.77144	0.276093	-2.79413	0.00520395	0.0504245	unchanged
	MRPL33	233.724	1.0576	0.378751	-2.79234	0.00523277	0.0505806	unchanged
	LRP10	203.183	-1.01516	0.363501	2.79274	0.00522632	0.0505806	unchanged
	DOCK11	11.6794	-3.03639	1.08749	2.79212	0.00523643	0.0505806	unchanged
	CETN2	239.231	0.940381	0.336741	-2.7926	0.00522871	0.0505806	unchanged
	WDR35	163.928	-0.943916	0.338207	2.79094	0.00525544	0.0507247	unchanged
	FBLN7	22.1537	-2.20629	0.790734	2.79017	0.00526798	0.050806	unchanged
	NDUFB6	1562.8	0.842976	0.302344	-2.78814	0.00530121	0.0510867	unchanged
	RSU1	2164.4	0.940442	0.337645	-2.7853	0.00534785	0.051496	unchanged
	UTP14A	145.592	1.03719	0.372533	-2.78415	0.00536683	0.0516386	unchanged
	EDF1	575.619	0.811957	0.291821	-2.78238	0.00539623	0.0518811	unchanged
	PCM1	1540.89	-0.957312	0.344122	2.7819	0.00540418	0.0519171	unchanged
	ZWINT	1102.52	1.0224	0.367602	-2.78127	0.00541472	0.0519558	unchanged
	MUS81	316.672	-0.827958	0.297703	2.78115	0.00541662	0.0519558	unchanged
	KAT14	167.346	1.01291	0.364311	-2.78033	0.00543036	0.052007	unchanged
	DDX17	1237.01	-0.817703	0.294095	2.7804	0.00542915	0.052007	unchanged
	PEMT	562.571	-0.856979	0.308325	2.77947	0.00544484	0.0521053	unchanged
	RAB3GAP1	791.507	-0.767995	0.276504	2.77752	0.00547756	0.0523778	unchanged
	TIA1	971.926	0.88319	0.318203	-2.77555	0.00551077	0.0526424	unchanged
	NEK3	139.136	1.13444	0.408787	-2.77513	0.005518	0.0526424	unchanged
	HERPUD1	3425.02	-0.747298	0.269273	2.77525	0.00551597	0.0526424	unchanged
	SPEF2	16.0455	2.53929	0.915616	-2.77332	0.00554884	0.0528602	unchanged
	GLRX	11.8877	3.19255	1.15118	-2.77328	0.00554938	0.0528602	unchanged
	NPAS1	22.2331	-2.99889	1.08195	2.77175	0.00557561	0.0530691	unchanged
	TMEM45A	706.928	0.849986	0.306697	-2.77142	0.0055812	0.0530815	unchanged
	RPL26L1	732.901	0.763684	0.27561	-2.77088	0.00559048	0.0531289	unchanged
	BCL2L13	1709.52	-0.97931	0.353507	2.77027	0.00560096	0.0531876	unchanged
	UBALD1	71.9147	-1.38903	0.501567	2.76938	0.00561624	0.0532755	unchanged
	TBC1D17	103.598	-1.44137	0.520496	2.76923	0.00561884	0.0532755	unchanged
	C10orf143	7.39623	4.99069	1.80263	-2.76856	0.00563053	0.0533455	unchanged
	C2orf76	156.516	0.98662	0.356486	-2.76763	0.00564659	0.0534567	unchanged
	IFT25	387.731	0.880554	0.318332	-2.76615	0.00567232	0.0536592	unchanged
	P3H1	447.217	-0.914408	0.33082	2.76406	0.00570867	0.0539142	unchanged
	ADAMTS3	40.3126	1.49607	0.541218	-2.76426	0.0057052	0.0539142	unchanged
	TIMM10	378.584	1.08246	0.39165	-2.76385	0.00571236	0.0539142	unchanged
	TCIRG1	87.4851	-1.59386	0.576882	2.76289	0.00572915	0.0540315	unchanged
	NR1H3	186.552	-0.972467	0.352147	2.76154	0.00575298	0.0542148	unchanged
	RPS4X	5724.21	0.825742	0.299135	-2.76043	0.00577253	0.0543577	unchanged
	UBL7	535.088	0.851106	0.308357	-2.76013	0.00577778	0.0543657	unchanged
	RPA3	928.74	0.978602	0.354694	-2.759	0.00579779	0.0543883	unchanged
	ZNF408	193.345	-0.916003	0.331956	2.75941	0.00579054	0.0543883	unchanged
	C2CD3	222.762	-1.03653	0.375656	2.75925	0.00579349	0.0543883	unchanged
	RNF138	649.957	0.972622	0.352445	-2.75964	0.00578645	0.0543883	unchanged
	VPS13B	273.893	-0.980743	0.35554	2.75846	0.00580741	0.0543961	unchanged
	LRRC59	2448.03	0.959661	0.347889	-2.75853	0.00580628	0.0543961	unchanged
	HYCC1	206.307	1.00116	0.362987	-2.75811	0.0058136	0.0544128	unchanged
	ANKRD13D	73.0664	-1.36554	0.495406	2.7564	0.00584411	0.054657	unchanged
	HSPA9	6307.05	-0.78478	0.284737	2.75615	0.00584857	0.0546574	unchanged
	ILRUN	177.274	-0.94952	0.344735	2.75435	0.00588093	0.0549182	unchanged
	WIPI1	73.8082	-1.4518	0.52716	2.754	0.00588724	0.0549357	unchanged
	RPL7A	2943.77	0.815722	0.296309	-2.75294	0.00590631	0.0550306	unchanged
	MRPL48	280.502	0.958106	0.348027	-2.75297	0.00590579	0.0550306	unchanged
	CALM2	8165.52	0.75686	0.27506	-2.75162	0.0059301	0.0552107	unchanged
	PTHLH	10.3437	-2.88074	1.04706	2.75127	0.00593645	0.0552282	unchanged
	SNRPD3	1033.68	0.754486	0.274263	-2.75096	0.00594207	0.0552389	unchanged
	TWIST1	232.057	-0.972417	0.353691	2.74934	0.00597149	0.0554707	unchanged
	BTN3A1	84.2204	-1.2046	0.438267	2.74855	0.00598599	0.0554909	unchanged
	PDGFD	119.472	-1.36729	0.497559	2.74799	0.0059961	0.0554909	unchanged
	DZIP1	266.443	-0.983209	0.357697	2.74872	0.00598287	0.0554909	unchanged
	FAM90A27P	11.2936	4.81766	1.75313	-2.74804	0.00599522	0.0554909	unchanged
	HMGB3	1012.7	0.798439	0.290506	-2.74844	0.0059879	0.0554909	unchanged
	USP11	1110.22	-0.856128	0.311643	2.74715	0.00601162	0.0555928	unchanged
	ZNF467	127.742	-1.09258	0.39792	2.74572	0.0060378	0.0557933	unchanged
	DNM1	24.6229	-2.09297	0.762522	2.7448	0.00605481	0.0559086	unchanged
	GFY	156.06	-1.06935	0.389738	2.74377	0.00607373	0.0560415	unchanged
	RBM45	146.823	1.02484	0.373567	-2.7434	0.0060807	0.056059	unchanged
	ZNF789	34.0022	1.65157	0.602064	-2.74318	0.00608469	0.056059	unchanged
	ZNF596	33.3932	1.69553	0.618393	-2.74183	0.00610978	0.056188	unchanged
	TRIM48	9.55781	4.9165	1.79301	-2.74203	0.0061061	0.056188	unchanged
	PHF5A	1145.96	0.843	0.307474	-2.74169	0.00611233	0.056188	unchanged
	CCDC88A	170.842	-1.22387	0.446433	2.74144	0.0061171	0.0561901	unchanged
	ITSN2	168.787	-1.01253	0.369681	2.73892	0.00616418	0.056554	unchanged
	COPS3	1919.29	0.846284	0.308995	-2.73883	0.00616587	0.056554	unchanged
	UBB	16513.7	0.772776	0.282189	-2.7385	0.00617192	0.0565676	unchanged
	SCARB1	693.191	-0.985138	0.35983	2.73779	0.00618533	0.0566484	unchanged
	MRPL53	429.866	0.778289	0.284486	-2.73577	0.00622339	0.0569189	unchanged
	GULP1	254.185	0.924521	0.337942	-2.73574	0.00622406	0.0569189	unchanged
	SLC2A4	175.528	-1.28649	0.47048	2.73441	0.00624913	0.0571059	unchanged
	SV2A	942.784	-0.770327	0.281836	2.73324	0.0062714	0.0572671	unchanged
	KBTBD2	296.612	-0.867342	0.317443	2.73228	0.00628977	0.0573924	unchanged
	MAP3K11	91.4851	-1.598	0.585011	2.73156	0.00630346	0.0574749	unchanged
	LOC105371671	13.9554	-3.14463	1.15167	2.73051	0.0063237	0.0576169	unchanged
	ARL15	42.565	1.53602	0.562669	-2.72987	0.0063359	0.0576856	unchanged
	LIN7B	134.971	-1.47217	0.539652	2.72801	0.00637182	0.05797	unchanged
	SENP6	266.121	-0.924351	0.339193	2.72515	0.00642729	0.0584316	unchanged
	SEMA4C	134.103	-1.0185	0.373827	2.72453	0.00643937	0.0584985	unchanged
	PEX2	815.57	0.844515	0.310039	-2.7239	0.00645159	0.0585664	unchanged
	PDCD6	1432.53	0.808184	0.29742	-2.71732	0.00658131	0.0597002	unchanged
	SOCS2	426.695	-1.269	0.467102	2.71676	0.00659246	0.0597575	unchanged
	CLCN7	50.6672	-1.49287	0.549705	2.71577	0.00661219	0.0598775	unchanged
	NECTIN2	367.368	-1.23848	0.456061	2.71561	0.00661538	0.0598775	unchanged
	URM1	423.634	0.833249	0.306892	-2.71512	0.00662519	0.0598785	unchanged
	IFIT2	153.905	-1.02891	0.378927	2.71532	0.00662115	0.0598785	unchanged
	LRIG2	250.825	-0.924658	0.340667	2.71425	0.00664254	0.0599562	unchanged
	BORCS8	141.064	0.921385	0.339467	-2.71421	0.00664348	0.0599562	unchanged
	LOC105370236	10.1682	-3.44512	1.26981	2.71311	0.00666556	0.0601116	unchanged
	PSMA6	281.208	1.16647	0.429993	-2.71275	0.00667266	0.0601318	unchanged
	WDR72	173.462	1.25567	0.463022	-2.7119	0.0066899	0.0602432	unchanged
	HIF1A	3055.05	-0.771816	0.284661	2.71135	0.00670092	0.0602985	unchanged
	PIK3C2A	752.154	-0.719227	0.26531	2.7109	0.00671018	0.060338	unchanged
	SLC39A13	157.252	-1.15744	0.427026	2.71047	0.00671886	0.0603721	unchanged
	TPST1	153.296	-1.17642	0.434278	2.7089	0.00675063	0.0606135	unchanged
	MDH1	8635.73	0.801261	0.295928	-2.70762	0.00677675	0.0606718	unchanged
	UQCC2	1487.31	0.936179	0.345675	-2.70826	0.00676371	0.0606718	unchanged
	MTCH2	2535.01	0.761347	0.281138	-2.70809	0.00676718	0.0606718	unchanged
	KDM5C	286.602	-0.8606	0.317824	2.70779	0.00677334	0.0606718	unchanged
	SELENOT	1725.81	0.895258	0.330708	-2.7071	0.00678746	0.0606898	unchanged
	EED	709.075	0.838493	0.309745	-2.70704	0.00678858	0.0606898	unchanged
	MAPK12	177.375	0.887561	0.327962	-2.70629	0.00680399	0.0607836	unchanged
	EDN2	8.52338	-3.39758	1.25567	2.70578	0.00681434	0.0608321	unchanged
	PSMC3	1710.56	0.859647	0.317749	-2.70542	0.00682175	0.0608543	unchanged
	NOP10	2286.06	0.786264	0.290653	-2.70516	0.00682716	0.0608587	unchanged
	PYGL	1387.64	-0.735284	0.271996	2.70329	0.00686575	0.0611403	unchanged
	HSPA13	1173.24	-0.850809	0.314748	2.70315	0.00686864	0.0611403	unchanged
	ULBP3	20.323	2.25625	0.835216	-2.7014	0.00690479	0.0614178	unchanged
	RPS28	503.057	1.01047	0.374099	-2.70109	0.00691135	0.061432	unchanged
	FKBP7	53.7373	1.42009	0.526228	-2.69862	0.00696285	0.0618453	unchanged
	RASIP1	15.8953	-2.74339	1.01683	2.69797	0.00697632	0.0619205	unchanged
	HIBADH	760.714	-0.889627	0.329977	2.69603	0.00701716	0.0621937	unchanged
	MMP3	64.3407	-3.29485	1.22208	2.6961	0.00701572	0.0621937	unchanged
	CENPS	76.1105	1.33807	0.496399	-2.69555	0.00702722	0.0622192	unchanged
	C6orf52	12.3981	2.85234	1.05822	-2.69541	0.00703011	0.0622192	unchanged
	AP1G2	87.7476	-1.16961	0.434093	2.69436	0.00705232	0.0623712	unchanged
	SLC5A1	8.69951	-3.85686	1.43191	2.6935	0.0070707	0.062489	unchanged
	AK7	30.263	-2.12738	0.789938	2.6931	0.00707907	0.0625183	unchanged
	RIGI	108.998	-1.11115	0.412739	2.69213	0.00709962	0.0626551	unchanged
	ALS2	329.599	-0.787646	0.292677	2.69118	0.00712002	0.0627753	unchanged
	PGLS	220.534	0.839516	0.31197	-2.69102	0.0071234	0.0627753	unchanged
	SPOCK3	7.3277	4.97315	1.84839	-2.69053	0.00713389	0.0628229	unchanged
	VHL	105.524	-1.29163	0.48036	2.68889	0.00716901	0.0630424	unchanged
	PRR14L	402.328	-1.03451	0.38472	2.68899	0.0071668	0.0630424	unchanged
	ERG28	1167.38	-0.93402	0.347511	2.68774	0.00719375	0.063215	unchanged
	SARDH	184.201	-1.12224	0.417819	2.68595	0.00723232	0.0635088	unchanged
	PCBP1	1519.53	-0.771786	0.287392	2.68548	0.00724262	0.0635541	unchanged
	SLC19A2	156.846	-1.43157	0.533249	2.68462	0.0072612	0.0636268	unchanged
	TMEM126B	501.898	0.928822	0.345961	-2.68476	0.00725815	0.0636268	unchanged
	NOTUM	65.5486	-1.8232	0.679513	2.6831	0.00729421	0.0638708	unchanged
	DDIAS	325.549	0.903775	0.336951	-2.68221	0.00731367	0.0639959	unchanged
	C6orf47	170.585	-0.997698	0.372104	2.68124	0.00733504	0.0640469	unchanged
	PTGES	164.222	0.967097	0.360676	-2.68134	0.00733275	0.0640469	unchanged
	PNKP	274.244	-1.05148	0.392132	2.68143	0.00733085	0.0640469	unchanged
	MARCHF3	156.454	0.979295	0.365411	-2.67998	0.00736262	0.0642423	unchanged
	PATL1	550.05	-0.957733	0.357519	2.67883	0.00738793	0.0644178	unchanged
	MIIP	500.985	-0.744772	0.27805	2.67855	0.00739414	0.0644265	unchanged
	RPS8	4865.38	0.879605	0.328599	-2.67683	0.00743214	0.0647119	unchanged
	SS18L2	381.072	0.920327	0.343934	-2.67588	0.00745328	0.0648504	unchanged
	SLC1A3	14.6408	2.70725	1.01187	-2.67549	0.00746207	0.0648811	unchanged
	DEPDC5	185.47	-1.02301	0.382521	2.67439	0.00748663	0.065049	unchanged
	LOC119746555	276.124	1.09009	0.4078	-2.6731	0.00751529	0.0652521	unchanged
	HNRNPL	244.941	0.905722	0.338885	-2.67265	0.00752548	0.0652948	unchanged
	WASL	182.693	-0.866938	0.324418	2.67229	0.00753356	0.0653191	unchanged
	FIBP	1157.35	0.683743	0.256024	-2.67062	0.00757119	0.0655993	unchanged
	FAM241B	196.65	-0.901063	0.337551	2.66942	0.00759831	0.0657727	unchanged
	LUC7L	310.454	1.09491	0.410193	-2.66926	0.00760184	0.0657727	unchanged
	SMIM7	542.563	0.750508	0.281605	-2.66511	0.00769632	0.0665436	unchanged
	ID2	162.542	1.43569	0.538853	-2.66434	0.00771405	0.0666502	unchanged
	MRPS21	1554.28	0.761798	0.286034	-2.66332	0.00773749	0.0668061	unchanged
	ACTN3	377.873	-1.2712	0.477358	2.663	0.00774476	0.0668222	unchanged
	UNC5B	14.096	-2.58367	0.970312	2.66272	0.00775115	0.0668307	unchanged
	PDK1	621.752	0.987107	0.370788	-2.66219	0.00776347	0.0668902	unchanged
	IRF3	537.499	-0.848003	0.318782	2.66013	0.00781099	0.0672529	unchanged
	RPS7	6145.64	0.89573	0.336785	-2.65965	0.00782226	0.067303	unchanged
	NOTCH2NLA	14.4976	-2.68138	1.00834	2.65919	0.00783284	0.0673322	unchanged
	RNF144B	15.8951	2.79285	1.05042	-2.6588	0.00784199	0.0673322	unchanged
	SAAL1	515.734	0.796597	0.299608	-2.6588	0.00784196	0.0673322	unchanged
	LRR1	656.784	1.00764	0.379178	-2.65742	0.00787404	0.0675137	unchanged
	PIF1	17.4124	-2.31694	0.871854	2.65749	0.00787249	0.0675137	unchanged
	ATP5F1C	3358.83	0.744764	0.280365	-2.65641	0.00789785	0.0676709	unchanged
	OS9	967.003	-0.891635	0.335712	2.65595	0.00790854	0.0677112	unchanged
	PIN4	111.316	1.06476	0.400926	-2.65574	0.00791351	0.0677112	unchanged
	GANAB	2740.77	-0.693653	0.261317	2.65445	0.00794389	0.0679241	unchanged
	MKKS	300.772	0.873904	0.329283	-2.65396	0.00795525	0.0679743	unchanged
	SPAG6	27.8981	4.46139	1.68156	-2.65313	0.00797487	0.0680579	unchanged
	OTUB1	1513.4	0.689482	0.259885	-2.65303	0.00797723	0.0680579	unchanged
	OSGEP	148.865	1.02123	0.384956	-2.65285	0.00798156	0.0680579	unchanged
	CFAP206	42.5244	1.54834	0.583757	-2.65236	0.00799306	0.068109	unchanged
	KIF16B	91.9934	-1.2567	0.474066	2.6509	0.00802771	0.0683572	unchanged
	RPL6	3149.41	0.874757	0.330059	-2.6503	0.00804198	0.0684315	unchanged
	POP4	766.504	0.735422	0.277567	-2.64953	0.00806046	0.0685416	unchanged
	VRK1	966.283	0.692562	0.261595	-2.64746	0.00810983	0.068914	unchanged
	MFSD10	254.445	-0.864489	0.326669	2.64638	0.00813584	0.0690876	unchanged
	IQSEC2	186.414	0.988958	0.373979	-2.64442	0.00818306	0.0694409	unchanged
	RCBTB2	179.306	1.18211	0.447069	-2.64413	0.00819002	0.0694523	unchanged
	EEF1B2	2523.4	0.946605	0.358326	-2.64174	0.0082481	0.0698969	unchanged
	CSPG4	43.3242	-1.55584	0.58906	2.64123	0.00826051	0.0699541	unchanged
	MIA3	668.944	-0.874763	0.331284	2.64052	0.00827777	0.0700129	unchanged
	TOR2A	144.864	0.950538	0.360015	-2.64027	0.00828391	0.0700129	unchanged
	TRADD	106.001	-1.15466	0.437331	2.64025	0.00828444	0.0700129	unchanged
	STYXL1	301.572	0.749242	0.283853	-2.63954	0.00830184	0.0700158	unchanged
	PPP1R26	73.4974	-1.27128	0.481644	2.63945	0.00830397	0.0700158	unchanged
	TRAPPC6A	358.152	-1.1019	0.417413	2.63983	0.00829468	0.0700158	unchanged
	TMSB15A	103.496	1.2996	0.4924	-2.63931	0.00830744	0.0700158	unchanged
	GYG1	876.946	0.931635	0.3531	-2.63845	0.00832868	0.070147	unchanged
	MSL3	124.941	0.984343	0.373146	-2.63796	0.00834073	0.0702007	unchanged
	ABCC1	111.45	-1.02533	0.388861	2.63675	0.00837043	0.0704027	unchanged
	ETV3	253.293	-0.927652	0.351943	2.6358	0.00839391	0.0705522	unchanged
	SLC6A9	353.954	-0.889844	0.337734	2.63475	0.00841993	0.0707229	unchanged
	RPS25	2367.61	0.955954	0.362877	-2.63438	0.00842922	0.0707528	unchanged
	RPL28	648.418	0.818534	0.310883	-2.63294	0.008465	0.0710049	unchanged
	ZNHIT3	491.037	0.778067	0.295767	-2.63068	0.00852148	0.0714302	unchanged
	ZSCAN26	158.39	1.02427	0.389541	-2.62943	0.00855271	0.0716434	unchanged
	CMSS1	266.626	0.831717	0.316435	-2.6284	0.00857877	0.0718131	unchanged
	TUSC2	691.911	0.730731	0.278044	-2.62811	0.00858597	0.0718247	unchanged
	TCERG1	874.274	-0.757347	0.288304	2.6269	0.00861662	0.0719712	unchanged
	MDH2	3669.44	0.613828	0.233706	-2.6265	0.00862676	0.0719712	unchanged
	OSBP	162.247	-1.09979	0.418654	2.62697	0.00861478	0.0719712	unchanged
	LOC124907782	24.3411	1.78014	0.677732	-2.62661	0.00862414	0.0719712	unchanged
	DUBR	17.3959	2.42415	0.923074	-2.62617	0.00863505	0.0719918	unchanged
	TIMM23	1857.08	0.692956	0.263963	-2.6252	0.00865972	0.0721488	unchanged
	IGF2BP2	1065.25	-1.03145	0.393063	2.62413	0.00868698	0.0723069	unchanged
	SWAP70	269.428	-0.876645	0.334112	2.6238	0.00869541	0.0723069	unchanged
	C17orf75	323.851	0.854938	0.325843	-2.62377	0.00869624	0.0723069	unchanged
	MYEF2	99.2405	-1.07758	0.410838	2.62287	0.00871921	0.0724491	unchanged
	NDUFV2	3089.59	0.743444	0.283538	-2.62202	0.00874096	0.0725811	unchanged
	EIF2AK1	327.628	-0.922394	0.352017	2.62031	0.00878493	0.0728586	unchanged
	GOLGA2	71.0136	-1.48244	0.565809	2.62004	0.00879206	0.0728586	unchanged
	USP8	416.112	-0.816813	0.311745	2.62014	0.00878949	0.0728586	unchanged
	LINC02334	28.3505	-1.96641	0.750754	2.61925	0.00881229	0.0729773	unchanged
	RCL1	341.862	0.819945	0.313126	-2.61858	0.00882957	0.0730715	unchanged
	TMEM64	163.277	0.985551	0.376721	-2.61613	0.00889338	0.0735504	unchanged
	LOC107986049	37.8883	-1.96092	0.749692	2.61563	0.00890632	0.0735589	unchanged
	SRI	979.866	0.71267	0.272444	-2.61584	0.0089008	0.0735589	unchanged
	DDX1	2486.7	0.688385	0.263275	-2.6147	0.00893067	0.0735635	unchanged
	KATNBL1	463.977	0.886676	0.33903	-2.61534	0.00891397	0.0735635	unchanged
	PSMB3	3376.97	0.859395	0.328623	-2.61514	0.00891915	0.0735635	unchanged
	RAB11B	178.487	-1.22827	0.469747	2.61474	0.00892952	0.0735635	unchanged
	AIG1	111.796	1.02088	0.390617	-2.61352	0.0089615	0.0735724	unchanged
	ZNF33A	149.136	0.976453	0.373563	-2.61389	0.00895183	0.0735724	unchanged
	CHCHD1	487.341	0.837057	0.320263	-2.61366	0.00895788	0.0735724	unchanged
	SPRYD4	327.532	0.845689	0.323516	-2.61406	0.00894738	0.0735724	unchanged
	PWWP3A	215.045	-0.97495	0.372995	2.61385	0.00895294	0.0735724	unchanged
	REEP2	390.352	-1.04013	0.398141	2.61246	0.00898924	0.0737457	unchanged
	GATAD1	102.55	-1.00904	0.386271	2.61226	0.00899454	0.0737457	unchanged
	RPL5	6128.04	0.85737	0.32832	-2.61139	0.00901754	0.0737938	unchanged
	SP1	222.025	-0.913749	0.349884	2.61158	0.0090126	0.0737938	unchanged
	SUMO3	1246.48	0.698136	0.267346	-2.61136	0.00901832	0.0737938	unchanged
	BDP1	332.325	-1.13046	0.43325	2.60925	0.00907404	0.0742007	unchanged
	PCIF1	717.305	-0.824105	0.315946	2.60838	0.00909732	0.0743419	unchanged
	LOC124904469	13.129	-2.8577	1.0958	2.60787	0.00911087	0.0743579	unchanged
	ZC3H12B	14.037	-2.43061	0.932038	2.60785	0.00911131	0.0743579	unchanged
	IRF2BPL	119.575	-1.27566	0.489308	2.60707	0.00913199	0.0744775	unchanged
	SCYL2	599.722	-0.750679	0.287965	2.60684	0.00913828	0.0744797	unchanged
	HRAS	59.3531	1.30901	0.502418	-2.60543	0.00917598	0.0746885	unchanged
	GYG2	455.843	-0.715568	0.274622	2.60564	0.00917019	0.0746885	unchanged
	GPR84	138.694	-3.115	1.19572	2.60512	0.00918417	0.0747059	unchanged
	SLC39A3	817.326	-1.00775	0.386897	2.6047	0.00919545	0.0747486	unchanged
	APBA3	124.408	-1.09885	0.422032	2.60371	0.00922211	0.074916	unchanged
	LOXL3	75.8659	-1.1156	0.42865	2.6026	0.00925197	0.0750899	unchanged
	SERPINI1	25.4824	1.96944	0.75676	-2.60246	0.00925567	0.0750899	unchanged
	C7orf50	1103.15	0.682612	0.262325	-2.60216	0.00926381	0.0751067	unchanged
	POR	1007.58	-0.734693	0.282433	2.6013	0.009287	0.0751961	unchanged
	CBX4	39.8044	-1.74017	0.668944	2.60136	0.00928545	0.0751961	unchanged
	PIGG	227.751	0.877648	0.337428	-2.60099	0.00929548	0.0752155	unchanged
	CCT3	10151.2	0.682406	0.262461	-2.60003	0.00932164	0.0753253	unchanged
	NFE2L2	958.05	-0.756778	0.291113	2.5996	0.00933316	0.0753253	unchanged
	DST	121.175	-1.23945	0.476784	2.59959	0.00933341	0.0753253	unchanged
	ZFC3H1	186.895	-0.942632	0.362572	2.59985	0.00932658	0.0753253	unchanged
	RPL11	2396.44	0.860813	0.331198	-2.59909	0.00934726	0.0753308	unchanged
	HOXB2	59.5983	-1.9719	0.758727	2.59896	0.00935067	0.0753308	unchanged
	SUGP2	605.686	-0.899193	0.34599	2.5989	0.00935238	0.0753308	unchanged
	ALS2CL	18.1652	-1.98571	0.76496	2.59583	0.00943635	0.0759083	unchanged
	ZNF530	35.3494	1.67661	0.645848	-2.59598	0.00943227	0.0759083	unchanged
	NPM1	14656	0.724676	0.279209	-2.59546	0.00944645	0.0759401	unchanged
	ALG14	123.571	1.06937	0.412343	-2.5934	0.0095031	0.076041	unchanged
	NCK1-DT	43.3545	1.41989	0.547234	-2.59466	0.00946835	0.076041	unchanged
	STC2	1199.03	-0.886604	0.341775	2.59412	0.0094834	0.076041	unchanged
	ISCA1	867.524	0.744836	0.287107	-2.59428	0.00947885	0.076041	unchanged
	TRPM7	179.47	-0.922959	0.355892	2.59337	0.00950418	0.076041	unchanged
	TGFB1I1	43.8577	-1.75623	0.677241	2.59322	0.00950821	0.076041	unchanged
	CERS4	172.975	-1.2433	0.479397	2.59347	0.00950127	0.076041	unchanged
	ANKLE1	206.395	-1.07602	0.414831	2.59387	0.00949035	0.076041	unchanged
	CCT7	7670.84	0.708275	0.273202	-2.5925	0.00952816	0.0761514	unchanged
	DUSP15	34.0062	-1.85805	0.716785	2.5922	0.00953648	0.0761687	unchanged
	TRAPPC5	625.234	0.843823	0.325556	-2.59194	0.00954359	0.0761762	unchanged
	UMPS	1061.36	0.879404	0.339389	-2.59114	0.00956579	0.0763042	unchanged
	TBX2	128.598	-0.974689	0.37626	2.59047	0.00958454	0.0764044	unchanged
	TCP1	1818.25	0.775737	0.299528	-2.58986	0.00960141	0.0764403	unchanged
	ATP1B2	36.4585	-1.79073	0.691405	2.58998	0.00959814	0.0764403	unchanged
	ADAM17	485.518	-0.709802	0.274103	2.58954	0.00961029	0.0764618	unchanged
	MGST2	108.939	1.05412	0.407166	-2.58891	0.00962812	0.0765544	unchanged
	ZNF273	81.618	1.13044	0.436735	-2.58839	0.00964268	0.0766144	unchanged
	MAST1	35.2911	-1.63946	0.633438	2.58819	0.00964806	0.0766144	unchanged
	CWC15	680.896	0.79389	0.306864	-2.5871	0.00967864	0.0768079	unchanged
	ELF1	204.811	-0.873158	0.337579	2.58653	0.00969482	0.076887	unchanged
	SLC35D1	311.37	0.795606	0.307627	-2.58627	0.00970205	0.076895	unchanged
	BRINP3-DT	10.401	-3.44017	1.33107	2.58451	0.00975181	0.0770752	unchanged
	LOC124902464	9.69199	3.53429	1.36757	-2.58436	0.00975596	0.0770752	unchanged
	WWOX	79.2181	1.09362	0.423159	-2.58442	0.00975431	0.0770752	unchanged
	TRAF4	425.696	-1.01728	0.393574	2.58471	0.00974607	0.0770752	unchanged
	SNHG20	11.5778	2.58322	0.999256	-2.58514	0.0097339	0.0770752	unchanged
	MANF	295.285	-0.878853	0.340139	2.58381	0.00977166	0.0771116	unchanged
	KCNJ2	9.83185	-4.87643	1.88734	2.58376	0.00977304	0.0771116	unchanged
	RPL37	1780.27	0.96252	0.37275	-2.58222	0.00981682	0.0774076	unchanged
	FHIP1B	33.3768	-1.82767	0.707866	2.58194	0.00982476	0.0774209	unchanged
	PRR14	411.077	-0.777547	0.301179	2.58167	0.00983227	0.0774307	unchanged
	UXT	299.585	1.00547	0.389744	-2.57983	0.009885	0.0777964	unchanged
	SLC39A6	731	-0.69316	0.268719	2.57949	0.00989451	0.0778217	unchanged
	SAMD8	329.038	-0.906336	0.351495	2.57852	0.00992243	0.0779917	unchanged
	ARL14EP	566.345	0.745144	0.289018	-2.5782	0.00993177	0.0780155	unchanged
	MFSD5	443.23	-0.989932	0.383999	2.57796	0.00993865	0.07802	unchanged
	CXXC4	3006.6	-0.59393	0.230478	2.57695	0.00996761	0.0781977	unchanged
	CEP192	191.525	-0.881225	0.341995	2.57672	0.00997426	0.0782002	unchanged
	STX1A	12.2187	-2.5459	0.989075	2.57402	0.0100524	0.0787625	unchanged
	PRICKLE3	404.61	-0.90353	0.351221	2.57254	0.0100956	0.079051	unchanged
	HECTD3	81.3892	-1.1231	0.43684	2.57097	0.0101415	0.0793055	unchanged
	DDR2	2578.86	-0.759945	0.295619	2.57069	0.0101497	0.0793055	unchanged
	DCP2	366.306	0.779822	0.303354	-2.57067	0.0101503	0.0793055	unchanged
	LOC102723724	18.6896	3.03707	1.18159	-2.57033	0.0101601	0.0793055	unchanged
	PROCR	59.5303	1.55943	0.606685	-2.5704	0.010158	0.0793055	unchanged
	DNAH14	582.273	-0.937854	0.364955	2.56978	0.0101763	0.0793551	unchanged
	FLYWCH2	342.455	0.846462	0.329404	-2.56968	0.0101793	0.0793551	unchanged
	ZNF695	100.371	1.10508	0.43017	-2.56895	0.0102008	0.0794726	unchanged
	TAF2	793.587	-0.632043	0.246135	2.56787	0.0102327	0.0795704	unchanged
	ACSF2	127.564	-1.16275	0.452765	2.56812	0.0102252	0.0795704	unchanged
	NF2	1145.87	0.808229	0.314732	-2.56799	0.010229	0.0795704	unchanged
	PARP3	101.987	-1.08831	0.42396	2.56701	0.0102579	0.0797166	unchanged
	PLCB3	39.854	-1.49825	0.583803	2.56636	0.0102772	0.0798159	unchanged
	SLITRK3	18.6841	-2.3608	0.920141	2.5657	0.0102968	0.0799182	unchanged
	SBDSP1	186.551	0.902595	0.351887	-2.56501	0.0103172	0.0799764	unchanged
	NAA10	602.044	0.721198	0.281151	-2.56516	0.0103127	0.0799764	unchanged
	DNAJB11	632.021	-0.811735	0.316604	2.56389	0.0103508	0.0800858	unchanged
	COG5	322.885	-0.7866	0.306771	2.56413	0.0103436	0.0800858	unchanged
	KRT222	14.3589	3.01044	1.17412	-2.564	0.0103473	0.0800858	unchanged
	MRPS5	1151.31	-0.660112	0.257503	2.56351	0.0103619	0.080122	unchanged
	FLRT3	27.1857	2.73783	1.0681	-2.56327	0.0103691	0.0801271	unchanged
	RPL27	3803.46	0.970674	0.378774	-2.56267	0.0103871	0.0802159	unchanged
	MEGF11	13.8169	-2.484	0.969487	2.56218	0.0104017	0.0802784	unchanged
	AURKAIP1	1800.61	0.628325	0.245431	-2.56008	0.0104647	0.0806739	unchanged
	PIK3R3	81.7141	1.24673	0.487001	-2.56001	0.0104669	0.0806739	unchanged
	WASL-DT	37.0074	1.54141	0.602155	-2.55983	0.0104725	0.0806739	unchanged
	CRY1	741.716	-0.719836	0.281304	2.55893	0.0104995	0.0808318	unchanged
	LAMP3	32.5083	-1.54549	0.604309	2.55745	0.0105442	0.0811255	unchanged
	TASOR	335.116	-0.739937	0.289416	2.55666	0.0105684	0.0812103	unchanged
	LYRM9	64.3151	1.43171	0.559953	-2.55684	0.0105627	0.0812103	unchanged
	COMMD7	222.002	1.12197	0.438916	-2.55624	0.0105811	0.0812577	unchanged
	KIF3C	53.3775	-1.45501	0.569618	2.55436	0.0106384	0.0815453	unchanged
	FZD7	93.0398	-1.03662	0.40577	2.55471	0.0106277	0.0815453	unchanged
	PLEKHA4	94.3216	-1.0649	0.416876	2.55448	0.0106347	0.0815453	unchanged
	DYNLL1	3554.66	0.836319	0.327495	-2.55369	0.0106589	0.0816446	unchanged
	ADCY7	57.613	-1.34108	0.525193	2.5535	0.0106645	0.0816446	unchanged
	FUBP3	379.088	-0.890863	0.349094	2.55193	0.0107129	0.0819644	unchanged
	CHCHD3	1245.8	0.775531	0.303951	-2.5515	0.0107261	0.0820144	unchanged
	SLC25A4	2344.43	0.730222	0.28626	-2.55091	0.0107443	0.0820524	unchanged
	CRISPLD1	117.438	1.23078	0.482487	-2.55091	0.0107443	0.0820524	unchanged
	ITGA8	11.3867	-3.26622	1.28079	2.55016	0.0107673	0.0821262	unchanged
	INSR	810.357	-0.816582	0.320183	2.55036	0.0107611	0.0821262	unchanged
	ITGB1	2258.18	-0.668728	0.262281	2.54967	0.0107826	0.0821925	unchanged
	STXBP1	304.764	-0.935598	0.367198	2.54794	0.0108362	0.0824902	unchanged
	AAAS	366.136	1.0001	0.392539	-2.54776	0.0108417	0.0824902	unchanged
	TRHDE-AS1	8.56224	-3.47772	1.36483	2.54809	0.0108314	0.0824902	unchanged
	CCDC142	38.9734	-1.47873	0.58052	2.54725	0.0108575	0.0825089	unchanged
	RAB6C	30.5572	-1.55106	0.608911	2.54728	0.0108568	0.0825089	unchanged
	GPRC5C	222.009	-0.941814	0.369887	2.54622	0.0108896	0.0827019	unchanged
	SLC39A1	3017.11	-0.616272	0.242215	2.54432	0.0109492	0.0831039	unchanged
	SLC2A6	141.437	-1.07073	0.420895	2.54393	0.0109612	0.083144	unchanged
	TPCN1	115.907	-1.12638	0.442866	2.54338	0.0109787	0.0832252	unchanged
	SLC30A3	9.87835	-3.35358	1.31924	2.54205	0.0110204	0.0834339	unchanged
	RNF216P1	434.002	0.770102	0.302968	-2.54186	0.0110265	0.0834339	unchanged
	TCF20	62.9113	-1.3743	0.540634	2.54201	0.0110217	0.0834339	unchanged
	STK11IP	124.539	-0.94743	0.372873	2.54089	0.0110569	0.0835627	unchanged
	PABPC1L	40.7207	-1.5064	0.592864	2.54089	0.011057	0.0835627	unchanged
	CISD1	347.297	0.781429	0.30759	-2.54049	0.0110698	0.0836085	unchanged
	TSPAN6	1371	1.07706	0.424116	-2.53954	0.0110999	0.0837843	unchanged
	RNFT1	346.883	-1.02048	0.401913	2.53905	0.0111155	0.0838515	unchanged
	CDC42EP3	12.3673	2.57127	1.0129	-2.53852	0.0111322	0.0839259	unchanged
	CLIP4	81.3956	-1.2839	0.50586	2.53805	0.0111472	0.0839875	unchanged
	YWHAZ	4722.86	0.645655	0.25461	-2.53586	0.0112172	0.0844121	unchanged
	SPAG4	112.111	1.16544	0.459565	-2.53597	0.0112137	0.0844121	unchanged
	MNT	53.404	-1.2345	0.486925	2.5353	0.0112352	0.0844967	unchanged
	HSCB	191.3	0.944198	0.372486	-2.53486	0.0112493	0.084551	unchanged
	NSD3	164.492	-0.910946	0.359466	2.53417	0.0112715	0.0846665	unchanged
	TRIM56	50.3386	-1.57475	0.621587	2.53344	0.0112949	0.0846879	unchanged
	SPX	25.657	2.30201	0.908497	-2.53386	0.0112813	0.0846879	unchanged
	B4GALT5	142.651	-0.884113	0.348972	2.53348	0.0112936	0.0846879	unchanged
	AGL	215.414	-0.807123	0.31864	2.53302	0.0113083	0.0847022	unchanged
[truncated: 41,258 more rows]

## Sheet: Supplementary Table S7
	Table S7: Gene-set-enrichment analysis (GSEA) for Hallmark pathways on all significantly up- or downregulated genes for each condition.
[truncated: 52 more rows]

[truncated: 7 more sheets: Supplementary Table S8, Supplementary Table S9, Supplementary Table S10, Supplementary Table S11, Supplementary Table S12, Supplementary Table S13, Supplementary Table S14]
